# Supplementary material for: MicroRNA–Directed siRNA Biogenesis in Caenorhabditis elegans
Source: PLoS Genet. 2010 Apr 8;6(4):e1000903. doi: 10.1371/journal.pgen.1000903 (PMC2851571; doi:10.1371/journal.pgen.1000903)
Supplement: Table S4 — List of genes misregulated in mir-243 worms. (0.67 MB XLS) [file pgen.1000903.s007.xls]

## Sheet: Upregulated genes
ProbeName	Fold change([1] vs Zero)	Regulation([1] vs Zero)	[1](normalized)	Common name	GeneSymbol	Description	GenbankAccession	ControlType
A_12_P103817	5.83651	up	2.54511	4R79.1	4R79.1	Zinc-binding metalloprotease domain [4R79.1]		FALSE
A_12_P115498	2.8646	up	1.51833	AC3.3	AC3.3			FALSE
A_12_P109700	2.58555	up	1.37047	AC3.5.2	AC3.5.2	glutamyl aminopeptidase [AC3.5.2]		FALSE
A_12_P117525	5.16983	up	2.37012	AC3.6	AC3.6	collagen [AC3.6]		FALSE
A_12_P100124	2.48744	up	1.31466	A_12_P100124	A_12_P100124			FALSE
A_12_P100152	2.12105	up	1.08478	A_12_P100152	A_12_P100152			FALSE
A_12_P100404	5.22665	up	2.38589	A_12_P100404	A_12_P100404			FALSE
A_12_P100924	5.44551	up	2.44507	A_12_P100924	A_12_P100924			FALSE
A_12_P100979	2.14969	up	1.10413	A_12_P100979	A_12_P100979			FALSE
A_12_P103575	2.82068	up	1.49604	A_12_P103575	A_12_P103575			FALSE
A_12_P105854	5.36086	up	2.42246	A_12_P105854	A_12_P105854			FALSE
A_12_P107108	2.94557	up	1.55855	A_12_P107108	A_12_P107108			FALSE
A_12_P107516	7.60072	up	2.92614	A_12_P107516	A_12_P107516			FALSE
A_12_P108315	2.98386	up	1.57718	A_12_P108315	A_12_P108315			FALSE
A_12_P109768	2.40049	up	1.26333	A_12_P109768	A_12_P109768			FALSE
A_12_P110201	4.68599	up	2.22835	A_12_P110201	A_12_P110201			FALSE
A_12_P110887	3.71808	up	1.89456	A_12_P110887	A_12_P110887			FALSE
A_12_P111219	2.07036	up	1.04988	A_12_P111219	A_12_P111219			FALSE
A_12_P111406	3.16801	up	1.66358	A_12_P111406	A_12_P111406			FALSE
A_12_P111694	3.04558	up	1.60672	A_12_P111694	A_12_P111694			FALSE
A_12_P112908	5.29278	up	2.40402	A_12_P112908	A_12_P112908			FALSE
A_12_P114047	2.28569	up	1.19263	A_12_P114047	A_12_P114047			FALSE
A_12_P114239	2.1318	up	1.09207	A_12_P114239	A_12_P114239			FALSE
A_12_P114389	2.37717	up	1.24925	A_12_P114389	A_12_P114389			FALSE
A_12_P114606	2.68518	up	1.42502	A_12_P114606	A_12_P114606			FALSE
A_12_P115182	3.13278	up	1.64744	A_12_P115182	A_12_P115182			FALSE
A_12_P115237	4.59234	up	2.19923	A_12_P115237	A_12_P115237			FALSE
A_12_P115562	2.38059	up	1.25132	A_12_P115562	A_12_P115562			FALSE
A_12_P115747	4.00303	up	2.00109	A_12_P115747	A_12_P115747			FALSE
A_12_P116815	2.5729	up	1.36339	A_12_P116815	A_12_P116815			FALSE
A_12_P116834	3.92231	up	1.9717	A_12_P116834	A_12_P116834			FALSE
A_12_P117663	2.23231	up	1.15854	A_12_P117663	A_12_P117663			FALSE
A_12_P119038	2.5555	up	1.35361	A_12_P119038	A_12_P119038			FALSE
A_12_P102986	2.53206	up	1.34031	B0024.1	B0024.1	collagen [B0024.1]		FALSE
A_12_P103108	2.57092	up	1.36228	B0024.2	B0024.2	collagen [B0024.2]		FALSE
A_12_P116115	2.23283	up	1.15888	B0034.1	B0034.1			FALSE
A_12_P109420	10.041	up	3.32783	B0205.4	B0205.4			FALSE
A_12_P115167	2.65717	up	1.40989	B0213.17	B0213.17			FALSE
A_12_P102036	2.86981	up	1.52095	B0213.5	B0213.5			FALSE
A_12_P116585	2.67389	up	1.41894	B0213.6	B0213.6			FALSE
A_12_P104392	3.25669	up	1.7034	B0222.6	B0222.6			FALSE
A_12_P111884	2.80089	up	1.48589	B0222.7	B0222.7			FALSE
A_12_P111190	2.7146	up	1.44074	B0222.8	B0222.8			FALSE
A_12_P100683	2.45576	up	1.29617	B0238.12	B0238.12			FALSE
A_12_P113034	3.09477	up	1.62983	B0252.5	B0252.5			FALSE
A_12_P108067	2.28568	up	1.19262	B0273.4b	B0273.4b	axon guidance protein [B0273.4b]		FALSE
A_12_P118778	6.17698	up	2.6269	B0280.7	B0280.7			FALSE
A_12_P114861	2.75722	up	1.46321	B0284.2	B0284.2			FALSE
A_12_P118401	4.58335	up	2.1964	B0285.9	B0285.9	choline kinase [B0285.9]		FALSE
A_12_P106146	6.00725	up	2.5867	B0304.3.1	B0304.3.1	Cytochrome P450 [B0304.3.1]		FALSE
A_12_P108936	2.60035	up	1.3787	B0304.7	B0304.7	7TM chemoreceptor, sra family [B0304.7]		FALSE
A_12_P118615	3.24323	up	1.69743	B0331.2	B0331.2	phosphate permease like [B0331.2]		FALSE
A_12_P103830	3.49927	up	1.80705	B0334.13	B0334.13			FALSE
A_12_P115782	2.54799	up	1.34936	B0334.6	B0334.6	Gonadotropin-releasing hormone receptor like protein [B0334.6]		FALSE
A_12_P106464	2.57662	up	1.36548	B0336.11a	B0336.11a			FALSE
A_12_P104505	2.30234	up	1.2031	B0344.2	B0344.2			FALSE
A_12_P104149	2.4233	up	1.27698	B0348.2	B0348.2			FALSE
A_12_P107434	6.16262	up	2.62354	B0348.5	B0348.5			FALSE
A_12_P118023	2.24612	up	1.16743	B0393.4	B0393.4			FALSE
A_12_P115147	5.64217	up	2.49625	B0393.5	B0393.5	EGF-like aspartic acid and asparagine hydroxylation sites [B0393.5]		FALSE
A_12_P103871	8.44582	up	3.07824	B0395.2	B0395.2	Sterol O-acyltransferase [B0395.2]		FALSE
A_12_P120398	2.15803	up	1.10972	B0403.2	B0403.2	ubiquitin-conjugating enzyme [B0403.2]		FALSE
A_12_P115895	3.02897	up	1.59883	B0403.4	B0403.4	protein disulfide-isomerase [B0403.4]		FALSE
A_12_P118664	2.46336	up	1.30063	B0412.2	B0412.2	transforming growth factor beta proteins [B0412.2]		FALSE
A_12_P100214	2.1026	up	1.07217	B0432.11	B0432.11			FALSE
A_12_P114771	7.40239	up	2.88799	B0454.8	B0454.8			FALSE
A_12_P108435	2.60334	up	1.38037	B0457.6	B0457.6			FALSE
A_12_P101524	8.90507	up	3.15463	B0491.2.1	B0491.2.1	cuticle collagen SQT-1 [B0491.2.1]		FALSE
A_12_P115735	2.39105	up	1.25764	B0495.10a	B0495.10a			FALSE
A_12_P107931	2.17264	up	1.11945	B0495.10c	B0495.10c			FALSE
A_12_P108885	2.83308	up	1.50237	B0495.10c	B0495.10c			FALSE
A_12_P112653	2.34348	up	1.22865	B0496.3a	B0496.3a	ser/thr protein kinase [B0496.3a]		FALSE
A_12_P104274	2.33913	up	1.22597	B0496.7	B0496.7			FALSE
A_12_P113325	3.02616	up	1.59749	B0507.1	B0507.1			FALSE
A_12_P112638	11.3207	up	3.50089	B0511.1	B0511.1			FALSE
A_12_P111163	2.08852	up	1.06248	B0511.3	B0511.3			FALSE
A_12_P104785	6.19794	up	2.63179	B0511.5	B0511.5			FALSE
A_12_P110784	2.72216	up	1.44475	B0524.4	B0524.4			FALSE
A_12_P101920	5.55652	up	2.47418	B0554.1	B0554.1			FALSE
A_12_P119688	3.04114	up	1.60461	B0554.4	B0554.4			FALSE
A_12_P108506	4.67593	up	2.22525	B0554.5	B0554.5			FALSE
A_12_P108338	4.52293	up	2.17726	BE0003N10.3	BE0003N10.3			FALSE
A_12_P116483	8.14171	up	3.02533	BE10.2	BE10.2			FALSE
A_12_P113965	3.53804	up	1.82295	C01A2.2	C01A2.2			FALSE
A_12_P103511	10.7757	up	3.4297	C01B12.1	C01B12.1	cuticular collagen [C01B12.1]		FALSE
A_12_P118042	2.2283	up	1.15594	C01B12.7	C01B12.7			FALSE
A_12_P107947	2.51609	up	1.33118	C01B7.5	C01B7.5			FALSE
A_12_P108265	2.17131	up	1.11857	C01C10.2	C01C10.2			FALSE
A_12_P110754	5.28559	up	2.40207	C01F1.3.2	C01F1.3.2			FALSE
A_12_P120185	7.58268	up	2.92271	C01F1.5	C01F1.5			FALSE
A_12_P114079	4.34468	up	2.11925	C01G10.4	C01G10.4			FALSE
A_12_P119667	2.14282	up	1.09951	C01G12.1	C01G12.1			FALSE
A_12_P101867	2.2552	up	1.17325	C01G12.10	C01G12.10			FALSE
A_12_P116113	3.42036	up	1.77415	C01H6.1	C01H6.1	collagen [C01H6.1]		FALSE
A_12_P105094	2.74957	up	1.4592	C01H6.2	C01H6.2	Ank repeat (2 domains) [C01H6.2]		FALSE
A_12_P100442	2.47085	up	1.30501	C01H6.8	C01H6.8			FALSE
A_12_P114388	2.17544	up	1.1213	C02B10.6	C02B10.6			FALSE
A_12_P118823	4.70982	up	2.23567	C02D4.1	C02D4.1			FALSE
A_12_P100461	9.37483	up	3.22879	C02D5.1	C02D5.1	Isovaleryl-CoA dehydrogenase [C02D5.1]		FALSE
A_12_P101576	2.94967	up	1.56055	C02D5.2	C02D5.2			FALSE
A_12_P116174	4.48593	up	2.16541	C02E7.6.1	C02E7.6.1			FALSE
A_12_P106040	4.3532	up	2.12208	C02E7.7	C02E7.7			FALSE
A_12_P108532	2.19927	up	1.13703	C02F12.3.2	C02F12.3.2			FALSE
A_12_P114583	2.87962	up	1.52588	C02F12.7	C02F12.7			FALSE
A_12_P103567	11.1172	up	3.47472	C02F4.4	C02F4.4			FALSE
A_12_P109065	2.30635	up	1.20561	C02F5.7a.3	C02F5.7a.3	Glucose-induced repressor [C02F5.7a.3]		FALSE
A_12_P107316	3.45195	up	1.78741	C02H6.1	C02H6.1			FALSE
A_12_P104940	3.22079	up	1.68742	C03A7.4	C03A7.4			FALSE
A_12_P110169	3.4372	up	1.78123	C03A7.7	C03A7.7			FALSE
A_12_P111879	3.07504	up	1.6206	C03A7.8	C03A7.8			FALSE
A_12_P106313	4.59679	up	2.20063	C03F11.2	C03F11.2			FALSE
A_12_P119395	2.72404	up	1.44575	C03G5.7	C03G5.7			FALSE
A_12_P103766	4.93701	up	2.30364	C03G6.13	C03G6.13			FALSE
A_12_P113944	6.02679	up	2.59139	C03G6.6	C03G6.6			FALSE
A_12_P115619	2.40117	up	1.26374	C04E6.4	C04E6.4			FALSE
A_12_P119837	4.5074	up	2.1723	C04E6.6	C04E6.6			FALSE
A_12_P100062	2.822	up	1.49672	C04F1.1	C04F1.1			FALSE
A_12_P112939	2.27309	up	1.18465	C04F12.3.2	C04F12.3.2	Ank repeat [C04F12.3.2]		FALSE
A_12_P109692	2.54142	up	1.34564	C04F6.2	C04F6.2			FALSE
A_12_P116237	2.6711	up	1.41743	C04F6.5	C04F6.5	alcohol/ribitol dehydrogenase [C04F6.5]		FALSE
A_12_P109879	5.06	up	2.33914	C04G6.10	C04G6.10			FALSE
A_12_P117353	3.71633	up	1.89388	C04G6.1c	C04G6.1c	Ser/Thr protein kinase [C04G6.1a]		FALSE
A_12_P101312	2.37505	up	1.24796	C04G6.2	C04G6.2			FALSE
A_12_P106892	5.78483	up	2.53227	C05A9.1	C05A9.1	p-glycoprotein [C05A9.1]		FALSE
A_12_P114546	3.28054	up	1.71393	C05A9.2	C05A9.2			FALSE
A_12_P108189	3.61185	up	1.85274	C05B5.5	C05B5.5	EGF repeats [C05B5.5]		FALSE
A_12_P100538	2.468	up	1.30334	C05B5.6	C05B5.6			FALSE
A_12_P100831	3.01767	up	1.59344	C05B5.8	C05B5.8			FALSE
A_12_P103346	7.0454	up	2.81668	C05C8.3	C05C8.3	FKBP-binding protein [C05C8.3]		FALSE
A_12_P110193	2.85519	up	1.51359	C05C8.7.1	C05C8.7.1	mannose-6-phosphate isomerase [C05C8.7.1]		FALSE
A_12_P100946	7.08186	up	2.82413	C05C9.1	C05C9.1	LBP / BPI / CETP family [C05C9.1]		FALSE
A_12_P109666	3.18016	up	1.6691	C05D10.4b	C05D10.4b			FALSE
A_12_P114917	6.45836	up	2.69117	C05D11.6	C05D11.6	zinc metalloprotease [C05D11.6]		FALSE
A_12_P117765	4.92673	up	2.30063	C05E11.7	C05E11.7			FALSE
A_12_P115021	2.36496	up	1.24182	C05E11.8	C05E11.8			FALSE
A_12_P112207	6.51134	up	2.70296	C05E7.1	C05E7.1			FALSE
A_12_P104344	4.15214	up	2.05386	C05E7.2	C05E7.2			FALSE
A_12_P118752	3.58914	up	1.84364	C06A1.6	C06A1.6			FALSE
A_12_P108057	3.88387	up	1.9575	C06A6.5	C06A6.5			FALSE
A_12_P100285	2.70867	up	1.43758	C06B3.7	C06B3.7			FALSE
A_12_P109309	2.16305	up	1.11307	C06C6.4	C06C6.4	Zinc finger, C4 type (two domains) [C06C6.4]		FALSE
A_12_P120262	5.21996	up	2.38404	C06E1.8	C06E1.8			FALSE
A_12_P107133	2.75235	up	1.46066	C06E2.1	C06E2.1			FALSE
A_12_P103448	5.13961	up	2.36166	C06E7.4.1	C06E7.4.1			FALSE
A_12_P107825	3.7556	up	1.90904	C06E8.5	C06E8.5	bacterial permeability-increasing protein [C06E8.5]		FALSE
A_12_P119008	3.37477	up	1.75479	C06G1.1	C06G1.1			FALSE
A_12_P100878	5.46015	up	2.44894	C06G1.2	C06G1.2			FALSE
A_12_P113519	3.7899	up	1.92216	C06G8.4	C06G8.4	7TM chemoreceptor (srd-family) [C06G8.4]		FALSE
A_12_P106246	2.3507	up	1.23309	C06H5.7	C06H5.7			FALSE
A_12_P113400	4.02633	up	2.00947	C07A12.4a.2	C07A12.4a.2	protein disulfide isomerase [C07A12.4a.2]		FALSE
A_12_P112353	3.77884	up	1.91794	C07A12.4b	C07A12.4b	protein disulfide isomerase [C07A12.4a.3]		FALSE
A_12_P107707	2.27356	up	1.18495	C07A4.2	C07A4.2	extracellular protein [C07A4.2]		FALSE
A_12_P102662	6.87117	up	2.78056	C07B5.2	C07B5.2			FALSE
A_12_P114884	3.79032	up	1.92232	C07D10.4	C07D10.4	Zinc metalloprotease [C07D10.4]		FALSE
A_12_P111482	8.31317	up	3.0554	C07E3.10	C07E3.10			FALSE
A_12_P118340	2.31156	up	1.20887	C07E3.3	C07E3.3			FALSE
A_12_P102650	3.76992	up	1.91453	C07G1.1	C07G1.1	peptidase [C07G1.1]		FALSE
A_12_P117369	3.22425	up	1.68896	C07G1.2	C07G1.2	LDL-receptor domain protein [C07G1.2]		FALSE
A_12_P112107	2.53921	up	1.34438	C07G3.10	C07G3.10			FALSE
A_12_P101325	6.96534	up	2.80019	C07G3.2	C07G3.2			FALSE
A_12_P104613	2.41184	up	1.27014	C08A9.3	C08A9.3			FALSE
A_12_P119874	4.62294	up	2.20881	C08B6.4	C08B6.4	chitinase [C08B6.4]		FALSE
A_12_P108852	3.57331	up	1.83726	C08F8.7	C08F8.7	RAS-related protein [C08F8.7]		FALSE
A_12_P107268	2.50168	up	1.3229	C08G9.2	C08G9.2			FALSE
A_12_P117147	6.90072	up	2.78675	C09B8.3	C09B8.3			FALSE
A_12_P104529	6.25382	up	2.64474	C09B8.4	C09B8.4			FALSE
A_12_P111083	2.77644	up	1.47324	C09B9.3	C09B9.3			FALSE
A_12_P108235	2.49238	up	1.31752	C09B9.7	C09B9.7			FALSE
A_12_P110848	4.81596	up	2.26782	C09E8.2a	C09E8.2a			FALSE
A_12_P109146	5.05803	up	2.33858	C09E8.2b	C09E8.2b			FALSE
A_12_P102588	7.9899	up	2.99818	C09E8.3.1	C09E8.3.1			FALSE
A_12_P118669	3.49152	up	1.80385	C09F12.2	C09F12.2			FALSE
A_12_P105196	2.68945	up	1.42731	C09F5.1.2	C09F5.1.2			FALSE
A_12_P119332	8.58532	up	3.10187	C09G12.5	C09G12.5			FALSE
A_12_P108267	7.15407	up	2.83876	C09G5.3	C09G5.3	collagen [C09G5.3]		FALSE
A_12_P105686	2.67104	up	1.4174	C09G5.4	C09G5.4	collagen [C09G5.4]		FALSE
A_12_P113006	14.5213	up	3.8601	C09G5.6	C09G5.6	collagen [C09G5.6]		FALSE
A_12_P102550	3.16539	up	1.66238	C10C5.2	C10C5.2			FALSE
A_12_P112402	6.09726	up	2.60816	C10C5.3	C10C5.3	aminoacylase-1 [C10C5.3]		FALSE
A_12_P111740	2.12213	up	1.08551	C10E2.1	C10E2.1			FALSE
A_12_P112577	5.33395	up	2.41521	C10F3.2	C10F3.2	alcohol/ribitol dehydrogenase [C10F3.2]		FALSE
A_12_P120077	11.5474	up	3.52949	C10F3.7	C10F3.7			FALSE
A_12_P100578	2.2665	up	1.18047	C10G6.1.1	C10G6.1.1			FALSE
A_12_P107717	3.68516	up	1.88173	C10G8.3	C10G8.3			FALSE
A_12_P104364	2.12865	up	1.08994	C10H11.3	C10H11.3			FALSE
A_12_P110676	2.37277	up	1.24657	C10H11.4	C10H11.4			FALSE
A_12_P114877	2.67998	up	1.42222	C10H11.6	C10H11.6			FALSE
A_12_P117174	8.09528	up	3.01708	C11D2.2	C11D2.2	protease [C11D2.2]		FALSE
A_12_P109691	2.0435	up	1.03104	C11D9.1.1	C11D9.1.1			FALSE
A_12_P100715	2.78394	up	1.47713	C11G10.1	C11G10.1			FALSE
A_12_P113564	8.96861	up	3.16488	C11H1.1	C11H1.1			FALSE
A_12_P106858	3.36528	up	1.75073	C11H1.5	C11H1.5			FALSE
A_12_P111273	2.81916	up	1.49526	C12D5.8b	C12D5.8b			FALSE
A_12_P115592	2.17268	up	1.11947	C12D8.16	C12D8.16			FALSE
A_12_P107914	2.76061	up	1.46499	C13A2.1	C13A2.1			FALSE
A_12_P113534	4.5177	up	2.17559	C13A2.3	C13A2.3			FALSE
A_12_P118957	3.62601	up	1.85838	C13A2.4	C13A2.4			FALSE
A_12_P118701	7.96624	up	2.9939	C13A2.9	C13A2.9			FALSE
A_12_P107362	8.73873	up	3.12742	C13C12.2	C13C12.2			FALSE
A_12_P103840	2.14479	up	1.10083	C13C4.3	C13C4.3	Ligand-binding domain of nuclear hormone receptors, Zinc finger, C4 type (two domains) [C13C4.3]		FALSE
A_12_P116279	19.2817	up	4.26916	C14A4.9	C14A4.9			FALSE
A_12_P101273	2.30767	up	1.20643	C14B1.3	C14B1.3			FALSE
A_12_P118554	2.27241	up	1.18422	C14B9.2.1	C14B9.2.1	erp72 [C14B9.2.1]		FALSE
A_12_P104453	3.91514	up	1.96906	C14B9.3.2	C14B9.3.2			FALSE
A_12_P110197	5.11007	up	2.35334	C14C11.8.1	C14C11.8.1			FALSE
A_12_P103382	8.43508	up	3.0764	C14C6.3	C14C6.3			FALSE
A_12_P102027	11.6087	up	3.53713	C14C6.4	C14C6.4	zinc finger protein [C14C6.4]		FALSE
A_12_P113154	9.51973	up	3.25092	C14C6.6	C14C6.6			FALSE
A_12_P117957	3.67937	up	1.87946	C14C6.7	C14C6.7			FALSE
A_12_P108316	9.98549	up	3.31983	C14C6.8	C14C6.8			FALSE
A_12_P112300	16.4647	up	4.0413	C14F11.6	C14F11.6	DTDP-4-dehydrorhamnose 3,5-epimerase (RFBC gene) [C14F11.6]		FALSE
A_12_P104714	3.45041	up	1.78677	C14F5.2	C14F5.2	IG-like C2-type domain [C14F5.2]		FALSE
A_12_P114198	2.10948	up	1.07689	C14H10.1.2	C14H10.1.2	Yeast YIL023C-like protein [C14H10.1.2]		FALSE
A_12_P117111	2.20447	up	1.14043	C14H10.2.1	C14H10.2.1			FALSE
A_12_P115064	8.90268	up	3.15424	C15A11.1	C15A11.1	collagen [C15A11.1]		FALSE
A_12_P111152	4.08081	up	2.02885	C15C6.1	C15C6.1			FALSE
A_12_P101894	2.79058	up	1.48056	C15C7.5	C15C7.5			FALSE
A_12_P108159	16.614	up	4.05432	C15F1.2	C15F1.2			FALSE
A_12_P116091	2.69025	up	1.42774	C15H7.4	C15H7.4			FALSE
A_12_P114082	2.66928	up	1.41645	C15H9.6.3	C15H9.6.3	heat shock protein [C15H9.6.3]		FALSE
A_12_P114372	2.12544	up	1.08776	C16B8.4.2	C16B8.4.2			FALSE
A_12_P103647	3.37693	up	1.75571	C16C8.10	C16C8.10			FALSE
A_12_P106980	6.48913	up	2.69802	C16C8.19	C16C8.19			FALSE
A_12_P115341	3.87899	up	1.95568	C16C8.2	C16C8.2	peroxidase precursor [C16C8.2]		FALSE
A_12_P113247	2.84889	up	1.5104	C16C8.7	C16C8.7			FALSE
A_12_P117696	2.25667	up	1.1742	C16C8.8	C16C8.8			FALSE
A_12_P110011	4.52643	up	2.17837	C16C8.9	C16C8.9			FALSE
A_12_P106575	2.14468	up	1.10076	C16D9.1	C16D9.1			FALSE
A_12_P115889	5.868	up	2.55287	C17C3.12a	C17C3.12a	acyl-CoA dehydrogenase [C17C3.12a]		FALSE
A_12_P101751	6.64416	up	2.73209	C17C3.12c.1	C17C3.12c.1	acyl-CoA dehydrogenase [C17C3.12a]		FALSE
A_12_P117324	2.21911	up	1.14998	C17C3.1b	C17C3.1b			FALSE
A_12_P118742	3.9084	up	1.96658	C17C3.3	C17C3.3			FALSE
A_12_P120002	2.31438	up	1.21062	C17D12.6	C17D12.6	EGF-like domain (2 domains) [C17D12.6]		FALSE
A_12_P113797	6.93809	up	2.79454	C17F4.2	C17F4.2			FALSE
A_12_P118370	3.63446	up	1.86174	C17F4.3	C17F4.3			FALSE
A_12_P106141	4.32857	up	2.11389	C17G1.1	C17G1.1			FALSE
A_12_P101046	2.26497	up	1.17949	C17G1.5	C17G1.5			FALSE
A_12_P101797	2.06987	up	1.04954	C17G1.6	C17G1.6	zinc metalloprotease [C17G1.6]		FALSE
A_12_P101344	2.23503	up	1.16029	C17G10.7	C17G10.7			FALSE
A_12_P116621	2.20634	up	1.14165	C17H12.10	C17H12.10			FALSE
A_12_P116851	2.36847	up	1.24396	C18C4.5b	C18C4.5b			FALSE
A_12_P102069	2.75307	up	1.46104	C18C4.9.2	C18C4.9.2			FALSE
A_12_P114362	3.60973	up	1.85189	C18E9.7	C18E9.7	protein-tyrosine phosphatase like [C18E9.7]		FALSE
A_12_P106707	2.56438	up	1.35861	C18H2.3	C18H2.3			FALSE
A_12_P107650	3.06153	up	1.61425	C18H2.4	C18H2.4			FALSE
A_12_P105668	3.49807	up	1.80656	C18H7.1.2	C18H7.1.2			FALSE
A_12_P100657	9.41055	up	3.23428	C18H7.3	C18H7.3	cuticular collagen [C18H7.3]		FALSE
A_12_P110883	9.51965	up	3.25091	C18H9.1	C18H9.1	Initiation factor (IF-2) [C18H9.1]		FALSE
A_12_P108440	2.46283	up	1.30032	C18H9.5	C18H9.5	sodium/phosphate transport protein [C18H9.5]		FALSE
A_12_P104728	2.36418	up	1.24134	C23G10.6	C23G10.6	UDP-glucosyltransferase [C23G10.6]		FALSE
A_12_P106595	9.45592	up	3.24122	C23H3.9c	C23H3.9c			FALSE
A_12_P100561	2.34022	up	1.22664	C23H5.8b	C23H5.8b			FALSE
A_12_P108655	3.69138	up	1.88416	C23H5.9	C23H5.9			FALSE
A_12_P108051	2.40598	up	1.26663	C24A1.1	C24A1.1			FALSE
A_12_P105290	2.38023	up	1.2511	C24B5.1	C24B5.1			FALSE
A_12_P108452	3.86417	up	1.95016	C24B5.3	C24B5.3			FALSE
A_12_P111649	2.33956	up	1.22624	C24F3.3	C24F3.3	zinc metallopeptidase (M12A family) [C24F3.3]		FALSE
A_12_P112498	2.35785	up	1.23747	C24G6.2b	C24G6.2b	protein kinase [C24G6.2b]		FALSE
A_12_P112180	3.03324	up	1.60086	C24G6.7	C24G6.7			FALSE
A_12_P112227	2.0568	up	1.0404	C24H11.1	C24H11.1	Protein phosphatase-1 (PP1) [C24H11.1]		FALSE
A_12_P109353	2.12144	up	1.08504	C25A11.4b	C25A11.4b			FALSE
A_12_P109756	2.33152	up	1.22127	C25B8.6.1	C25B8.6.1			FALSE
A_12_P104287	2.4317	up	1.28196	C25D7.2	C25D7.2			FALSE
A_12_P119024	2.32533	up	1.21744	C25E10.11	C25E10.11			FALSE
A_12_P112835	3.15921	up	1.65957	C25E10.4	C25E10.4			FALSE
A_12_P116377	3.19304	up	1.67493	C25E10.5	C25E10.5			FALSE
A_12_P115845	5.04734	up	2.33552	C25F6.6	C25F6.6			FALSE
A_12_P114425	6.76515	up	2.75812	C25F6.7b	C25F6.7b			FALSE
A_12_P103671	4.20204	up	2.07109	C26B2.8	C26B2.8			FALSE
A_12_P109590	5.49335	up	2.45769	C26B9.2	C26B9.2			FALSE
A_12_P118498	8.90979	up	3.15539	C26B9.3	C26B9.3			FALSE
A_12_P102690	2.98088	up	1.57574	C26C6.3	C26C6.3	zinc metalloprotease [C26C6.3]		FALSE
A_12_P102615	5.31927	up	2.41123	C26D10.5a	C26D10.5a			FALSE
A_12_P107787	4.2253	up	2.07905	C26D10.5b	C26D10.5b			FALSE
A_12_P102306	3.02917	up	1.59892	C26F1.1a	C26F1.1a			FALSE
A_12_P103781	5.74254	up	2.52169	C26F1.5	C26F1.5			FALSE
A_12_P106611	2.27034	up	1.18291	C27A12.5	C27A12.5	homeobox protein [C27A12.5]		FALSE
A_12_P113157	2.17964	up	1.12409	C27A2.4	C27A2.4	acid phosphotase [C27A2.4]		FALSE
A_12_P119362	4.7426	up	2.24568	C27A2.5	C27A2.5			FALSE
A_12_P111803	2.54635	up	1.34843	C27D9.2	C27D9.2			FALSE
A_12_P106359	2.27799	up	1.18776	C27H5.1	C27H5.1			FALSE
A_12_P108744	2.69146	up	1.42839	C27H5.2a	C27H5.2a			FALSE
A_12_P113417	2.5669	up	1.36003	C27H5.2b	C27H5.2b			FALSE
A_12_P112910	2.72196	up	1.44465	C27H5.2d	C27H5.2d			FALSE
A_12_P113968	2.84118	up	1.50649	C28C12.3	C28C12.3			FALSE
A_12_P106227	2.44321	up	1.28878	C28C12.4	C28C12.4			FALSE
A_12_P110267	3.25681	up	1.70346	C28H8.11a	C28H8.11a	tryptophan 2,3-dioxygenase [C28H8.11a]		FALSE
A_12_P104896	3.06444	up	1.61562	C28H8.11b.2	C28H8.11b.2			FALSE
A_12_P107080	7.75486	up	2.9551	C28H8.5	C28H8.5			FALSE
A_12_P115025	2.77715	up	1.4736	C29A12.6	C29A12.6			FALSE
A_12_P117774	7.29491	up	2.86689	C29E4.1	C29E4.1	Cuticle collagen [C29E4.1]		FALSE
A_12_P115875	10.0636	up	3.33107	C29E6.1	C29E6.1	LET-653 mucin like protein [C29E6.1]		FALSE
A_12_P117543	2.54513	up	1.34774	C29E6.2	C29E6.2	ankyrin repeats [C29E6.2]		FALSE
A_12_P110064	3.44074	up	1.78272	C29E6.5	C29E6.5	Zinc finger, C4 type (two domains) [C29E6.5]		FALSE
A_12_P109571	3.21043	up	1.68277	C29F3.2	C29F3.2	Hint module [C29F3.2]		FALSE
A_12_P111434	3.11899	up	1.64108	C29F3.3	C29F3.3			FALSE
A_12_P109814	3.10774	up	1.63586	C29F3.5	C29F3.5			FALSE
A_12_P106368	4.95747	up	2.3096	C29F4.1	C29F4.1	collagen [C29F4.1]		FALSE
A_12_P118060	2.93367	up	1.55271	C29F9.2	C29F9.2			FALSE
A_12_P101043	2.84557	up	1.50872	C29F9.5	C29F9.5			FALSE
A_12_P100457	2.0989	up	1.06964	C30A5.4	C30A5.4	Protein phosphatase [R13A5.11]		FALSE
A_12_P103171	2.36646	up	1.24273	C30B5.3	C30B5.3	C. elegans protein C40H1.1 [C30B5.3]		FALSE
A_12_P108034	3.17991	up	1.66899	C30F8.3	C30F8.3			FALSE
A_12_P106811	7.73022	up	2.95051	C30G12.4	C30G12.4			FALSE
A_12_P119899	2.52609	up	1.33691	C30H6.10	C30H6.10			FALSE
A_12_P113217	2.72182	up	1.44457	C30H6.2	C30H6.2			FALSE
A_12_P116922	3.22312	up	1.68846	C30H6.5	C30H6.5			FALSE
A_12_P100005	3.29304	up	1.71942	C31A11.7	C31A11.7			FALSE
A_12_P109797	2.18992	up	1.13088	C31C9.2.5	C31C9.2.5	D-3-Phosphoglycerate dehydrogenase [C31C9.2.5]		FALSE
A_12_P114353	3.84996	up	1.94484	C31E10.2	C31E10.2	reverse transcriptase [C31E10.2]		FALSE
A_12_P112371	10.1564	up	3.34432	C31H2.2	C31H2.2	collagen alpha (weak) [C31H2.2]		FALSE
A_12_P105474	4.29409	up	2.10235	C32D5.12	C32D5.12			FALSE
A_12_P105452	2.1049	up	1.07375	C32D5.7	C32D5.7			FALSE
A_12_P115009	10.8764	up	3.44313	C32E12.3	C32E12.3			FALSE
A_12_P119198	3.77084	up	1.91489	C32E12.5.2	C32E12.5.2			FALSE
A_12_P103568	5.05028	up	2.33636	C32H11.11	C32H11.11			FALSE
A_12_P102435	8.06105	up	3.01097	C32H11.6	C32H11.6			FALSE
A_12_P117850	2.43211	up	1.28221	C33A12.4	C33A12.4			FALSE
A_12_P117404	10.574	up	3.40246	C33B4.2	C33B4.2			FALSE
A_12_P113269	2.26675	up	1.18062	C33B4.3b	C33B4.3b	ankyrin and proline rich domains [C33B4.3a]		FALSE
A_12_P110752	5.85615	up	2.54995	C33B4.5	C33B4.5			FALSE
A_12_P112213	5.27351	up	2.39876	C33D3.4	C33D3.4			FALSE
A_12_P107152	2.30071	up	1.20208	C33D9.3b	C33D9.3b			FALSE
A_12_P116976	2.39454	up	1.25975	C33D9.8	C33D9.8	Human CLIP-170 like protein [C33D9.8]		FALSE
A_12_P113362	2.46161	up	1.2996	C33F10.5b	C33F10.5b	fibronectin, IG-like domains of NCAM [C33F10.5a]		FALSE
A_12_P119165	2.50304	up	1.32368	C33F10.7	C33F10.7	esterase and beta-lactamase [C33F10.7]		FALSE
A_12_P111332	6.61477	up	2.72569	C33G3.3	C33G3.3			FALSE
A_12_P110991	3.73114	up	1.89962	C33G3.5	C33G3.5			FALSE
A_12_P113938	5.25178	up	2.39281	C33H5.1	C33H5.1			FALSE
A_12_P100886	18.3309	up	4.19621	C33H5.2	C33H5.2			FALSE
A_12_P113301	3.15201	up	1.65627	C34B2.11	C34B2.11			FALSE
A_12_P118547	2.8663	up	1.51919	C34B2.9	C34B2.9			FALSE
A_12_P120231	5.6524	up	2.49886	C34C12.6.1	C34C12.6.1			FALSE
A_12_P117592	2.70517	up	1.43572	C34C12.7	C34C12.7			FALSE
A_12_P101768	3.42016	up	1.77406	C34C6.3	C34C6.3	EGF receptor/notch-like protein [C34C6.3]		FALSE
A_12_P108179	4.48973	up	2.16663	C34D4.15	C34D4.15			FALSE
A_12_P116465	3.47093	up	1.79532	C34D4.9	C34D4.9			FALSE
A_12_P106540	2.55043	up	1.35074	C34E7.1.2	C34E7.1.2			FALSE
A_12_P113415	4.43238	up	2.14808	C34E7.4	C34E7.4			FALSE
A_12_P119227	10.3237	up	3.36789	C34F6.1	C34F6.1	Kunitz/Bovine pancreatic trypsin inhibitor domain (8 domains) [C34F6.1]		FALSE
A_12_P110567	16.1352	up	4.01214	C34G6.6b	C34G6.6b			FALSE
A_12_P117928	2.7083	up	1.43739	C34H4.1	C34H4.1			FALSE
A_12_P109743	2.25192	up	1.17115	C34H4.2	C34H4.2			FALSE
A_12_P113416	3.95375	up	1.98322	C34H4.4a	C34H4.4a	cuticular collagen [C34H4.4a]		FALSE
A_12_P100329	3.57684	up	1.83868	C34H4.4a	C34H4.4a	cuticular collagen [C34H4.4a]		FALSE
A_12_P108825	8.62788	up	3.10901	C35A11.2	C35A11.2			FALSE
A_12_P113932	3.49292	up	1.80443	C35A5.3	C35A5.3	sodium/phosphate transport protein [C35A5.3]		FALSE
A_12_P102479	5.36363	up	2.42321	C35A5.5	C35A5.5			FALSE
A_12_P102323	2.57712	up	1.36576	C35A5.7	C35A5.7	transmembranous domains [C35A5.7]		FALSE
A_12_P115280	7.44305	up	2.89589	C35B8.1	C35B8.1	Cuticle collagen [C35B8.1]		FALSE
A_12_P110128	9.47036	up	3.24342	C35D6.5	C35D6.5			FALSE
A_12_P109906	2.19317	up	1.13302	C36H8.1	C36H8.1	major sperm protein like [C36H8.1]		FALSE
A_12_P120065	2.60022	up	1.37863	C36H8.3	C36H8.3			FALSE
A_12_P118460	13.8582	up	3.79267	C37A5.8	C37A5.8			FALSE
A_12_P107372	2.98109	up	1.57584	C37C3.13	C37C3.13			FALSE
A_12_P104559	2.44113	up	1.28755	C37C3.6b	C37C3.6b	protease inhibitor [C37C3.6b]		FALSE
A_12_P100818	2.98787	up	1.57912	C37C3.7	C37C3.7			FALSE
A_12_P119334	5.33901	up	2.41657	C37E2.2	C37E2.2	androgen-dependent expressed protein like [C37E2.2]		FALSE
A_12_P100149	2.69057	up	1.42791	C37H5.1	C37H5.1	annexin [C37H5.1]		FALSE
A_12_P115089	2.24392	up	1.16602	C38C3.7	C38C3.7			FALSE
A_12_P101178	10.0221	up	3.32511	C38C6.3	C38C6.3			FALSE
A_12_P112974	2.43028	up	1.28112	C38C6.5	C38C6.5			FALSE
A_12_P109031	7.55449	up	2.91733	C38C6.6.2	C38C6.6.2			FALSE
A_12_P103507	2.24158	up	1.16452	C38D9.2	C38D9.2			FALSE
A_12_P112888	2.09521	up	1.06709	C39B10.1	C39B10.1	G-protein coupled receptor [C39B10.1]		FALSE
A_12_P110993	6.23093	up	2.63945	C39E9.3	C39E9.3	collagen [C39E9.3]		FALSE
A_12_P108617	6.38113	up	2.67381	C39E9.5	C39E9.5	testis-specific protein TPX-1 like [C39E9.5]		FALSE
A_12_P101168	3.58378	up	1.84148	C39E9.6	C39E9.6	testis-specific protein TPX-1 like [C39E9.6]		FALSE
A_12_P110124	4.5105	up	2.17329	C40H1.4	C40H1.4	Yeast hypothetical YCR34W [C40H1.4]		FALSE
A_12_P109452	2.35364	up	1.23489	C40H1.8	C40H1.8			FALSE
A_12_P105294	2.72766	up	1.44766	C41D7.2	C41D7.2			FALSE
A_12_P110242	7.77632	up	2.95909	C41G6.13	C41G6.13			FALSE
A_12_P103266	7.05343	up	2.81833	C42D4.13	C42D4.13			FALSE
A_12_P109170	4.38576	up	2.13283	C42D4.3	C42D4.3			FALSE
A_12_P112724	6.55326	up	2.71221	C42D8.5.2	C42D8.5.2	peptidase [C42D8.5.2]		FALSE
A_12_P114765	2.01292	up	1.00929	C42D8.8a.1	C42D8.8a.1			FALSE
A_12_P107184	2.0462	up	1.03295	C42D8.8a.1	C42D8.8a.1			FALSE
A_12_P116117	2.29438	up	1.19811	C43C3.1.2	C43C3.1.2	intermediate filament protein [C43C3.1.2]		FALSE
A_12_P106730	2.15549	up	1.10802	C43E11.5	C43E11.5			FALSE
A_12_P101058	2.73285	up	1.45041	C43F9.8	C43F9.8			FALSE
A_12_P107724	2.74533	up	1.45698	C43F9.9	C43F9.9			FALSE
A_12_P106888	2.69646	up	1.43107	C44B7.3.2	C44B7.3.2			FALSE
A_12_P117418	2.21195	up	1.14532	C44B7.7	C44B7.7			FALSE
A_12_P106656	3.78566	up	1.92054	C44C10.1	C44C10.1	collagen [C44C10.1]		FALSE
A_12_P105391	3.06993	up	1.61821	C44F1.2	C44F1.2	SAND domain [C44F1.2]		FALSE
A_12_P113698	4.50698	up	2.17216	C44H4.1	C44H4.1	Leucine Rich Repeat (2 copies) (6 domains) [C44H4.1]		FALSE
A_12_P101409	7.29235	up	2.86638	C44H4.2	C44H4.2	Drosophila chaoptin protein like [C44H4.2]		FALSE
A_12_P108671	15.1038	up	3.91684	C44H4.3	C44H4.3	Drosophila chaoptin protein like [C44H4.3]		FALSE
A_12_P105236	3.12202	up	1.64248	C45B11.2	C45B11.2	epoxide hydrolase like [C45B11.2]		FALSE
A_12_P106786	5.14672	up	2.36365	C45B2.2	C45B2.2			FALSE
A_12_P115263	9.96776	up	3.31727	C45B2.7	C45B2.7			FALSE
A_12_P120269	2.73648	up	1.45232	C45G7.4	C45G7.4	zinc finger protein [C45G7.4]		FALSE
A_12_P115580	2.95479	up	1.56306	C45G9.12	C45G9.12			FALSE
A_12_P113366	2.62035	up	1.38976	C45G9.4	C45G9.4			FALSE
A_12_P117179	3.28504	up	1.71591	C45G9.6a	C45G9.6a			FALSE
A_12_P119020	2.94423	up	1.55789	C45G9.8	C45G9.8			FALSE
A_12_P108002	6.2881	up	2.65262	C46A5.3	C46A5.3	cuticular collagen [C46A5.3]		FALSE
A_12_P116381	2.1974	up	1.1358	C46C2.6	C46C2.6			FALSE
A_12_P113179	2.88604	up	1.52909	C46E1.2	C46E1.2	GUANYLATE CYCLASE SOLUBLE, BETA-2 CHAIN (EC 4.6.1.2) (76 KD CHAIN) [C46E1.2]		FALSE
A_12_P111847	4.25602	up	2.0895	C46H11.8	C46H11.8			FALSE
A_12_P118333	4.01318	up	2.00475	C46H11.9	C46H11.9			FALSE
A_12_P114269	5.66136	up	2.50115	C47E12.6b	C47E12.6b			FALSE
A_12_P101998	4.64966	up	2.21713	C47F8.5	C47F8.5			FALSE
A_12_P117960	4.77572	up	2.25572	C47G2.1	C47G2.1	cuticulin [C47G2.1]		FALSE
A_12_P103301	3.81628	up	1.93217	C48B4.12b	C48B4.12b			FALSE
A_12_P111051	4.82293	up	2.26991	C48B4.13	C48B4.13			FALSE
A_12_P108450	2.20165	up	1.13858	C48D5.2b	C48D5.2b	protein tyrosine phosphatase (non receptor type) and band 4.1-like domain [C48D5.2a]		FALSE
A_12_P116477	9.88135	up	3.30471	C48D5.3	C48D5.3			FALSE
A_12_P116526	2.23635	up	1.16114	C49A1.3	C49A1.3	Putative membrane protein [C49A1.3]		FALSE
A_12_P113333	2.53399	up	1.34141	C49C3.11	C49C3.11			FALSE
A_12_P113786	5.64628	up	2.4973	C49C3.12	C49C3.12	Lectin C-type domain [C49C3.12]		FALSE
A_12_P100102	3.75248	up	1.90784	C49F8.1	C49F8.1			FALSE
A_12_P105765	6.18378	up	2.62849	C49F8.3	C49F8.3			FALSE
A_12_P111859	2.39467	up	1.25982	C49G7.1	C49G7.1			FALSE
A_12_P108821	2.90079	up	1.53644	C49G7.10	C49G7.10			FALSE
A_12_P111014	3.05337	up	1.6104	C49G7.5	C49G7.5			FALSE
A_12_P112481	4.67557	up	2.22514	C49G7.7	C49G7.7			FALSE
A_12_P112241	2.28905	up	1.19475	C50B6.9	C50B6.9			FALSE
A_12_P104720	6.22846	up	2.63888	C50D2.1	C50D2.1			FALSE
A_12_P118189	2.02439	up	1.01749	C50D2.2	C50D2.2	amino acid permease [C50D2.2]		FALSE
A_12_P105937	2.22152	up	1.15155	C50E10.1	C50E10.1			FALSE
A_12_P107664	6.52132	up	2.70516	C50F2.6b.1	C50F2.6b.1			FALSE
A_12_P103763	4.58948	up	2.19833	C50F4.3	C50F4.3	thiol protease [C50F4.3]		FALSE
A_12_P100424	2.43382	up	1.28322	C50F4.5	C50F4.5	histone H2B [C50F4.5]		FALSE
A_12_P108177	2.26788	up	1.18135	C50F4.7	C50F4.7	histone H4 [C50F4.7]		FALSE
A_12_P118155	2.94732	up	1.5594	C50F4.8	C50F4.8			FALSE
A_12_P108663	4.42293	up	2.145	C50F7.9	C50F7.9			FALSE
A_12_P114369	2.27064	up	1.1831	C50H2.12	C50H2.12			FALSE
A_12_P106205	2.2126	up	1.14575	C51E3.10	C51E3.10			FALSE
A_12_P119414	2.77408	up	1.47201	C52B9.11	C52B9.11			FALSE
A_12_P103007	5.87713	up	2.55511	C52D10.13	C52D10.13	cuticular collagen [C52D10.13]		FALSE
A_12_P118181	2.09259	up	1.06529	C52E12.2a.1	C52E12.2a.1	kinesin-like protein [C52E12.2a.1]		FALSE
A_12_P111689	5.13969	up	2.36168	C52G5.2	C52G5.2			FALSE
A_12_P101436	2.73635	up	1.45225	C53A3.2	C53A3.2	nitrophenylphosphatase [K09H11.7]		FALSE
A_12_P100172	2.15253	up	1.10603	C53A5.4	C53A5.4	serine/threonine kinase [C53A5.4]		FALSE
A_12_P105367	3.52241	up	1.81656	C53B4.7b	C53B4.7b			FALSE
A_12_P119142	5.54955	up	2.47237	C53B4.8	C53B4.8			FALSE
A_12_P103287	2.17501	up	1.12102	C53D5.2	C53D5.2			FALSE
A_12_P105684	2.48678	up	1.31428	C53D6.2	C53D6.2	bone morphogenetic protein like [C53D6.2]		FALSE
A_12_P102691	5.2675	up	2.39712	C54A12.1	C54A12.1			FALSE
A_12_P118312	3.49798	up	1.80652	C54D1.1	C54D1.1	multidrug-resistance protein [C54D1.1]		FALSE
A_12_P117864	2.65018	up	1.40609	C54D10.10	C54D10.10	serine protease inhibitor [C54D10.10]		FALSE
A_12_P103195	2.15514	up	1.10778	C54D10.5	C54D10.5			FALSE
A_12_P120320	2.83168	up	1.50166	C54D10.7	C54D10.7			FALSE
A_12_P104858	2.84079	up	1.50629	C54D10.9	C54D10.9			FALSE
A_12_P104168	3.26155	up	1.70556	C54D2.1	C54D2.1			FALSE
A_12_P109591	3.40354	up	1.76704	C54F6.10	C54F6.10	7TM chemoreceptor, str family [C54F6.10]		FALSE
A_12_P119064	3.22958	up	1.69135	C54F6.13b	C54F6.13b			FALSE
A_12_P117410	6.40628	up	2.67949	C54F6.3	C54F6.3			FALSE
A_12_P114820	3.51244	up	1.81247	C54G7.3a	C54G7.3a			FALSE
A_12_P118331	3.59437	up	1.84574	C54G7.3b	C54G7.3b			FALSE
A_12_P109574	11.8227	up	3.56349	C55B7.4b.4	C55B7.4b.4			FALSE
A_12_P110783	2.11801	up	1.08271	C55F2.2	C55F2.2			FALSE
A_12_P111923	6.35491	up	2.66787	C56A3.1	C56A3.1			FALSE
A_12_P108922	6.50744	up	2.70209	C56C10.4	C56C10.4			FALSE
A_12_P110908	2.43892	up	1.28624	CD4.5	CD4.5			FALSE
A_12_P100637	2.65885	up	1.4108	D1005.2	D1005.2			FALSE
A_12_P116159	3.35901	up	1.74804	D1007.1	D1007.1	homeobox protein [D1007.1]		FALSE
A_12_P115626	4.04014	up	2.01441	D1007.13	D1007.13			FALSE
A_12_P109343	3.02977	up	1.59921	D1007.2	D1007.2			FALSE
A_12_P116887	8.20435	up	3.03639	D1014.5	D1014.5			FALSE
A_12_P112685	6.71542	up	2.74748	D1022.2	D1022.2			FALSE
A_12_P118673	2.49104	up	1.31675	D1025.6	D1025.6			FALSE
A_12_P115384	3.10934	up	1.63661	D1025.7	D1025.7			FALSE
A_12_P102764	2.67186	up	1.41784	D1025.8	D1025.8			FALSE
A_12_P116960	2.45737	up	1.29712	D1025.9	D1025.9			FALSE
A_12_P114882	3.50044	up	1.80754	D1044.2b	D1044.2b			FALSE
A_12_P102456	11.3994	up	3.51088	D1054.9b	D1054.9b			FALSE
A_12_P107446	6.68075	up	2.74001	D1069.2	D1069.2	calponin [D1069.2]		FALSE
A_12_P113691	8.56385	up	3.09826	D2023.7	D2023.7	collagen [D2023.7]		FALSE
A_12_P106502	2.52343	up	1.33538	D2024.1	D2024.1			FALSE
A_12_P109412	2.31448	up	1.21069	D2045.9.1	D2045.9.1			FALSE
A_12_P106388	4.42939	up	2.14711	D2092.8	D2092.8			FALSE
A_12_P113141	5.47703	up	2.45339	D2096.6	D2096.6			FALSE
A_12_P100958	4.78585	up	2.25878	DY3.5	DY3.5			FALSE
A_12_P111497	2.27703	up	1.18715	E01G4.3	E01G4.3			FALSE
A_12_P105856	10.862	up	3.44122	E01G4.6	E01G4.6			FALSE
A_12_P102195	6.52767	up	2.70657	E01G6.1.1	E01G6.1.1	pancreatic trypsin inhibitor (kunitz) protein [E01G6.1.1]		FALSE
A_12_P102052	10.2106	up	3.352	E02A10.2	E02A10.2			FALSE
A_12_P111744	2.16735	up	1.11593	E02A10.4	E02A10.4			FALSE
A_12_P119109	3.99534	up	1.99832	E02H9.1	E02H9.1			FALSE
A_12_P118168	4.5399	up	2.18266	E02H9.9	E02H9.9			FALSE
A_12_P114442	2.21337	up	1.14624	E03G2.4	E03G2.4	cuticle collagen [E03G2.4]		FALSE
A_12_P118283	2.48106	up	1.31095	E04D5.3	E04D5.3	cuticlin like protein [E04D5.3]		FALSE
A_12_P111978	2.12509	up	1.08753	E04F6.6	E04F6.6			FALSE
A_12_P108572	2.1349	up	1.09417	E04F6.9	E04F6.9			FALSE
A_12_P100238	2.37021	up	1.24502	EGAP1.3	EGAP1.3	matrix metalloproteinase [EGAP1.3]		FALSE
A_12_P108088	8.03951	up	3.00711	EGAP7.1.1	EGAP7.1.1	cuticular collagen [EGAP7.1.1]		FALSE
A_12_P105010	2.56115	up	1.35679	EGAP9.2	EGAP9.2			FALSE
A_12_P108602	4.70743	up	2.23494	F01D5.10	F01D5.10			FALSE
A_12_P107244	7.09597	up	2.827	F01D5.6	F01D5.6			FALSE
A_12_P104524	3.41394	up	1.77144	F01D5.7b	F01D5.7b			FALSE
A_12_P118250	11.7971	up	3.56036	F01E11.1	F01E11.1	UDP-glucuronosyltransferase [F01E11.1]		FALSE
A_12_P114316	6.6554	up	2.73452	F01G10.10	F01G10.10	lipopolysaccharide-binding protein like [F01G10.10]		FALSE
A_12_P107097	2.12367	up	1.08656	F01G10.5	F01G10.5			FALSE
A_12_P118932	2.85433	up	1.51315	F01G10.6	F01G10.6			FALSE
A_12_P102823	4.33449	up	2.11586	F02C12.5a	F02C12.5a	cytochrome P450 [F02C12.5a]		FALSE
A_12_P109742	5.55812	up	2.4746	F02C12.5c	F02C12.5c			FALSE
A_12_P116941	2.71227	up	1.4395	F02C9.1	F02C9.1			FALSE
A_12_P101232	13.4109	up	3.74534	F02D10.1	F02D10.1	cuticle collagen [F02D10.1]		FALSE
A_12_P112809	11.4566	up	3.51811	F02D8.2	F02D8.2			FALSE
A_12_P115068	3.43392	up	1.77986	F02E11.5	F02E11.5			FALSE
A_12_P104483	2.84085	up	1.50632	F07D3.3	F07D3.3			FALSE
A_12_P113107	4.17659	up	2.06233	F07E5.7	F07E5.7			FALSE
A_12_P118592	4.48048	up	2.16365	F07F6.5	F07F6.5			FALSE
A_12_P105875	5.0758	up	2.34364	F07G11.1	F07G11.1			FALSE
A_12_P109164	2.23272	up	1.1588	F07G11.5	F07G11.5	7TM chemoreceptor, srj family [F07G11.5]		FALSE
A_12_P115264	2.35413	up	1.23519	F07G6.8	F07G6.8			FALSE
A_12_P106927	3.47173	up	1.79565	F07H5.6	F07H5.6			FALSE
A_12_P106614	4.88109	up	2.2872	F07H5.8	F07H5.8	keratin like [F07H5.8]		FALSE
A_12_P107810	2.81125	up	1.49121	F08B12.1	F08B12.1			FALSE
A_12_P107051	3.98077	up	1.99305	F08B4.2b	F08B4.2b			FALSE
A_12_P118174	2.44205	up	1.2881	F08C6.1a.3	F08C6.1a.3	Thrombospondin [F08C6.1a.3]		FALSE
A_12_P107163	10.4586	up	3.38662	F08F1.6	F08F1.6			FALSE
A_12_P107368	2.95613	up	1.56371	F08F1.8.1	F08F1.8.1			FALSE
A_12_P115936	7.37245	up	2.88214	F08F3.7	F08F3.7	cytochrome P450 [F08F3.7]		FALSE
A_12_P100067	4.1073	up	2.03819	F08F8.5	F08F8.5			FALSE
A_12_P102236	6.2693	up	2.6483	F08G5.4	F08G5.4	collagen [F08G5.4]		FALSE
A_12_P112948	10.981	up	3.45693	F09B12.1b	F09B12.1b			FALSE
A_12_P109920	4.70385	up	2.23384	F09B12.1b	F09B12.1b			FALSE
A_12_P119578	2.09005	up	1.06354	F09B12.3.4	F09B12.3.4			FALSE
A_12_P117444	2.7788	up	1.47446	F09B9.3	F09B9.3	ER lumen protein retaining receptor [F09B9.3]		FALSE
A_12_P112311	2.10391	up	1.07307	F09C12.8	F09C12.8			FALSE
A_12_P106168	2.18194	up	1.12561	F09C6.1	F09C6.1			FALSE
A_12_P101954	5.26665	up	2.39689	F09C6.10	F09C6.10			FALSE
A_12_P100824	2.12217	up	1.08554	F09C6.9.1	F09C6.9.1	nuclear hormone receptor [F09C6.9.1]		FALSE
A_12_P108634	2.48201	up	1.31151	F09D12.1	F09D12.1			FALSE
A_12_P110295	3.23517	up	1.69384	F09E10.3	F09E10.3	short-chain alcohol dehydrogenase [F09E10.3]		FALSE
A_12_P105176	5.21346	up	2.38224	F09E8.6	F09E8.6	zinc metalloprotease [F09E8.6]		FALSE
A_12_P101018	2.16774	up	1.11619	F09F3.6	F09F3.6	Transthyretin-like family [F09F3.6]		FALSE
A_12_P107790	3.87054	up	1.95253	F09F7.8	F09F7.8			FALSE
A_12_P107773	16.8818	up	4.0774	F09F9.2	F09F9.2			FALSE
A_12_P107591	3.54723	up	1.82669	F09G8.6	F09G8.6	Cuticle collagen [F09G8.6]		FALSE
A_12_P103893	2.86654	up	1.51931	F10A3.9	F10A3.9			FALSE
A_12_P118039	20.3529	up	4.34716	F10B5.3.3	F10B5.3.3	Zinc finger, C2H2 type [F10B5.3.3]		FALSE
A_12_P118808	5.28239	up	2.40119	F10D11.6.1	F10D11.6.1			FALSE
A_12_P109746	4.75287	up	2.2488	F10D2.4	F10D2.4	7TM chemoreceptor, str family [F10D2.4]		FALSE
A_12_P112102	2.77958	up	1.47487	F10D7.5a	F10D7.5a	D. melanogaster finger protein neuralized [F10D7.5a]		FALSE
A_12_P115699	2.71945	up	1.44331	F10D7.5a	F10D7.5a	D. melanogaster finger protein neuralized [F10D7.5a]		FALSE
A_12_P102343	2.13258	up	1.0926	F10E9.6c	F10E9.6c			FALSE
A_12_P112253	6.8709	up	2.7805	F10F2.3	F10F2.3	lipase (Bacillus subtilis) [F10F2.3]		FALSE
A_12_P105080	3.21144	up	1.68322	F10F2.5	F10F2.5	C-lectin binding domain [F10F2.5]		FALSE
A_12_P118167	2.2145	up	1.14698	F10F2.6	F10F2.6	C-lectin binding domain [F10F2.6]		FALSE
A_12_P112297	4.86053	up	2.28111	F10F2.9	F10F2.9			FALSE
A_12_P101567	4.26896	up	2.09388	F10G2.9	F10G2.9	zinc finger protein [F10G2.9]		FALSE
A_12_P104449	2.49828	up	1.32093	F10G7.6	F10G7.6			FALSE
A_12_P107238	3.18329	up	1.67052	F10G8.8	F10G8.8	PH (pleckstrin homology) domain (2 domains) [F10G8.8]		FALSE
A_12_P115689	3.57466	up	1.83781	F11A5.5	F11A5.5			FALSE
A_12_P104163	2.40466	up	1.26583	F11A5.8	F11A5.8			FALSE
A_12_P114695	2.73099	up	1.44942	F11C1.5a	F11C1.5a	nir like gene involved in denitrification [F11C1.5a]		FALSE
A_12_P119655	2.56264	up	1.35763	F11D5.1b	F11D5.1b			FALSE
A_12_P109153	4.43579	up	2.14919	F11E6.2	F11E6.2			FALSE
A_12_P113123	3.89291	up	1.96085	F11E6.4	F11E6.4			FALSE
A_12_P103677	3.60558	up	1.85023	F11E6.8	F11E6.8	Eukaryotic protein kinase domain [F11E6.8]		FALSE
A_12_P120112	12.1483	up	3.60268	F11E6.9	F11E6.9			FALSE
A_12_P116911	7.4571	up	2.89861	F11G11.10.2	F11G11.10.2	collagen [F11G11.10.2]		FALSE
A_12_P103873	7.30415	up	2.86872	F11G11.12	F11G11.12	collagen [F11G11.12]		FALSE
A_12_P115654	7.51249	up	2.90929	F11G11.12	F11G11.12	collagen [F11G11.12]		FALSE
A_12_P113518	2.08699	up	1.06142	F11G11.13	F11G11.13			FALSE
A_12_P119995	2.42157	up	1.27594	F11G11.9	F11G11.9			FALSE
A_12_P111959	2.49521	up	1.31916	F12A10.1	F12A10.1			FALSE
A_12_P110301	2.77591	up	1.47296	F12A10.3	F12A10.3	aromatic-L-amino-acid decarboxylase [F12A10.3]		FALSE
A_12_P101095	15.6111	up	3.9645	F12F6.9	F12F6.9	collagen [F12F6.9]		FALSE
A_12_P104381	8.08789	up	3.01576	F13A7.12	F13A7.12			FALSE
A_12_P115037	2.96122	up	1.56619	F13B10.1a	F13B10.1a	SAM domain (Sterile alpha motif) [F13B10.1a]		FALSE
A_12_P115304	2.17901	up	1.12367	F13B10.1c	F13B10.1c			FALSE
A_12_P115834	2.52321	up	1.33526	F13B10.1d	F13B10.1d	SAM domain (Sterile alpha motif) [F13B10.1b]		FALSE
A_12_P108717	6.042	up	2.59503	F13B12.4	F13B12.4	cysteine synthase like [F13B12.4]		FALSE
A_12_P101859	4.11696	up	2.04158	F13B6.1	F13B6.1			FALSE
A_12_P108128	6.48899	up	2.69799	F13B9.2	F13B9.2			FALSE
A_12_P104009	4.09063	up	2.03232	F13B9.6	F13B9.6			FALSE
A_12_P107727	6.07532	up	2.60296	F13D11.4	F13D11.4	dihydroflavonol-4-reductase (maize, petunia, tomato) [F13D11.4]		FALSE
A_12_P109750	2.1443	up	1.10051	F13D12.8	F13D12.8			FALSE
A_12_P117582	2.13176	up	1.09204	F13D12.9.1	F13D12.9.1			FALSE
A_12_P113484	8.9005	up	3.15389	F13G3.3	F13G3.3			FALSE
A_12_P113765	2.63645	up	1.3986	F13H10.6	F13H10.6			FALSE
A_12_P105069	2.75786	up	1.46355	F13H8.4	F13H8.4			FALSE
A_12_P119238	5.44781	up	2.44568	F13H8.5	F13H8.5	Phospholipase ADRAB-B (Rabbit) [F13H8.5]		FALSE
A_12_P109555	4.99367	up	2.3201	F14A5.1	F14A5.1	Zinc finger, C4 type (two domains) [F14A5.1]		FALSE
A_12_P108908	3.95946	up	1.9853	F14E5.5	F14E5.5			FALSE
A_12_P100865	8.93831	up	3.16	F14F3.4	F14F3.4			FALSE
A_12_P109512	2.72049	up	1.44386	F14F7.5	F14F7.5			FALSE
A_12_P114127	8.19635	up	3.03498	F14F8.8	F14F8.8			FALSE
A_12_P106568	9.30633	up	3.21821	F14F9.2	F14F9.2			FALSE
A_12_P107493	5.01216	up	2.32543	F14F9.3	F14F9.3			FALSE
A_12_P114675	5.58208	up	2.4808	F14F9.4	F14F9.4			FALSE
A_12_P115669	3.26929	up	1.70898	F14H12.1	F14H12.1	cuticular collagen [F14H12.1]		FALSE
A_12_P100205	2.54244	up	1.34621	F15A8.7	F15A8.7			FALSE
A_12_P101113	3.05119	up	1.60937	F15B9.1	F15B9.1	O.volvulus antigen peptide like [F15B9.1]		FALSE
A_12_P101451	2.6053	up	1.38145	F15B9.7	F15B9.7	cadherin protein like [F15B9.7]		FALSE
A_12_P117660	8.62096	up	3.10785	F15B9.8.1	F15B9.8.1	Thrombospondin type 1 domain [F15B9.8.1]		FALSE
A_12_P118653	8.06114	up	3.01098	F15D3.2	F15D3.2	Lectin C-type domain short and long forms, von Willebrand factor type A domain [F15D3.2]		FALSE
A_12_P115756	4.3204	up	2.11116	F15D3.3	F15D3.3			FALSE
A_12_P117229	3.7211	up	1.89573	F15E6.2	F15E6.2			FALSE
A_12_P110019	4.36281	up	2.12526	F15E6.3	F15E6.3			FALSE
A_12_P116466	10.8771	up	3.44322	F15E6.4	F15E6.4			FALSE
A_12_P118539	15.6903	up	3.9718	F15E6.8	F15E6.8			FALSE
A_12_P106913	2.85204	up	1.51199	F15H10.2	F15H10.2	collagen [F15H10.2]		FALSE
A_12_P116252	2.95119	up	1.5613	F15H10.2	F15H10.2	collagen [F15H10.2]		FALSE
A_12_P105419	2.20155	up	1.13852	F16B4.2b	F16B4.2b			FALSE
A_12_P107302	10.5612	up	3.40071	F16F9.2	F16F9.2			FALSE
A_12_P120315	2.38077	up	1.25143	F16F9.4	F16F9.4	lipase [F16F9.4]		FALSE
A_12_P119097	2.79398	up	1.48232	F16G10.5	F16G10.5			FALSE
A_12_P100122	2.70029	up	1.43312	F16H11.1	F16H11.1			FALSE
A_12_P114649	2.13854	up	1.09662	F16H6.7	F16H6.7			FALSE
A_12_P108352	6.79643	up	2.76478	F17A9.3	F17A9.3	BZIP transcription factor [F17A9.3]		FALSE
A_12_P113664	2.57596	up	1.36511	F17A9.4	F17A9.4			FALSE
A_12_P105299	3.52474	up	1.81752	F17B5.3	F17B5.3			FALSE
A_12_P112328	3.0934	up	1.62919	F17C11.11	F17C11.11			FALSE
A_12_P102439	2.55204	up	1.35165	F17C11.2.1	F17C11.2.1			FALSE
A_12_P113176	2.41043	up	1.26929	F17C11.3	F17C11.3	collagen [F17C11.3]		FALSE
A_12_P100296	5.5086	up	2.46169	F17C8.2	F17C8.2	cuticular collagen [F17C8.2]		FALSE
A_12_P116869	2.79464	up	1.48266	F17C8.4	F17C8.4	Ras-like protein [F17C8.4]		FALSE
A_12_P115767	3.90604	up	1.96571	F17E9.3	F17E9.3			FALSE
A_12_P110441	2.71322	up	1.44	F18A11.2	F18A11.2	retinal-binding like protein [F18A11.2]		FALSE
A_12_P120138	10.0442	up	3.32829	F18C5.5	F18C5.5			FALSE
A_12_P105024	2.70212	up	1.43409	F18E9.1	F18E9.1			FALSE
A_12_P101577	2.97014	up	1.57053	F18E9.4	F18E9.4			FALSE
A_12_P103962	7.13044	up	2.83399	F18F11.4	F18F11.4	serine/threonine-protein kinase [F18F11.4]		FALSE
A_12_P102221	4.14472	up	2.05127	F18G5.2	F18G5.2			FALSE
A_12_P100183	9.99024	up	3.32052	F19C7.7	F19C7.7	cuticular collagen [F19C7.7]		FALSE
A_12_P113437	2.64492	up	1.40323	F19G12.4	F19G12.4			FALSE
A_12_P102606	2.63915	up	1.40007	F19H6.1	F19H6.1	serine/threonine kinase [F19H6.1]		FALSE
A_12_P104807	6.43841	up	2.6867	F19H8.2	F19H8.2			FALSE
A_12_P103481	2.23572	up	1.16074	F20A1.1	F20A1.1			FALSE
A_12_P113105	3.10754	up	1.63577	F20A1.7a	F20A1.7a			FALSE
A_12_P115394	2.32248	up	1.21566	F20B10.3	F20B10.3			FALSE
A_12_P110322	3.15352	up	1.65696	F20B6.4	F20B6.4			FALSE
A_12_P105379	7.14062	up	2.83605	F20G2.3	F20G2.3			FALSE
A_12_P111835	2.57867	up	1.36663	F20G2.4	F20G2.4	zinc metalloprotease [F20G2.4]		FALSE
A_12_P110045	2.66725	up	1.41535	F21A3.3	F21A3.3	EGF-domain protein [F21A3.3]		FALSE
A_12_P114713	2.40649	up	1.26693	F21A3.4	F21A3.4	dystrophin like protein [F21A3.4]		FALSE
A_12_P116731	2.28876	up	1.19457	F21A9.1	F21A9.1			FALSE
A_12_P119831	2.10745	up	1.0755	F21C10.3a	F21C10.3a			FALSE
A_12_P103732	2.95399	up	1.56266	F21C10.4	F21C10.4			FALSE
A_12_P114364	6.15849	up	2.62258	F21C3.2	F21C3.2	tyrosinase [F21C3.2]		FALSE
A_12_P100100	4.00102	up	2.00037	F21E9.2	F21E9.2			FALSE
A_12_P113785	2.13854	up	1.09663	F21F3.1	F21F3.1			FALSE
A_12_P110455	2.72614	up	1.44686	F21G4.5	F21G4.5			FALSE
A_12_P113643	2.69487	up	1.43022	F22A3.1	F22A3.1	DNA binding protein, ETS domain [F22A3.1]		FALSE
A_12_P111143	3.09116	up	1.62815	F22B5.3	F22B5.3	cuticulin [F22B5.3]		FALSE
A_12_P120028	3.14142	up	1.65142	F22B7.2	F22B7.2			FALSE
A_12_P115712	2.32074	up	1.21458	F22B7.8	F22B7.8			FALSE
A_12_P110823	3.59438	up	1.84574	F22D6.10	F22D6.10	collagen [F22D6.10]		FALSE
A_12_P104950	2.37476	up	1.24778	F22E10.3.1	F22E10.3.1	p-glycoprotein (MDR) [F22E10.3.1]		FALSE
A_12_P105711	4.31341	up	2.10883	F22E12.2	F22E12.2	RAS related protein [F22E12.2]		FALSE
A_12_P115866	3.24432	up	1.69791	F22E12.3	F22E12.3			FALSE
A_12_P103928	3.36948	up	1.75253	F22F1.1.2	F22F1.1.2	histone h1 [F22F1.1.2]		FALSE
A_12_P110248	11.2644	up	3.4937	F22F4.1	F22F4.1			FALSE
A_12_P110511	2.67537	up	1.41974	F23B12.1	F23B12.1	serine/threonine protein phosphatase [F23B12.1]		FALSE
A_12_P119279	5.49131	up	2.45715	F23B12.3.2	F23B12.3.2			FALSE
A_12_P108181	2.44232	up	1.28825	F23B2.10	F23B2.10			FALSE
A_12_P108761	2.77714	up	1.4736	F23B2.5a	F23B2.5a	FMFRamide neuropeptide precursor [F23B2.5a]		FALSE
A_12_P118722	2.13314	up	1.09298	F23B2.7	F23B2.7			FALSE
A_12_P103525	3.96586	up	1.98763	F23C8.11	F23C8.11			FALSE
A_12_P103631	2.15674	up	1.10885	F23C8.7	F23C8.7	protein kinase [F23C8.7]		FALSE
A_12_P103845	2.35699	up	1.23694	F23D12.6	F23D12.6			FALSE
A_12_P120162	8.31742	up	3.05614	F23F1.2	F23F1.2			FALSE
A_12_P119983	6.30102	up	2.65558	F23H12.4.2	F23H12.4.2	collagen [F23H12.4.2]		FALSE
A_12_P111191	6.83623	up	2.7732	F23H12.5	F23H12.5	Thrombospondin type 1 domain [F23H12.5]		FALSE
A_12_P106403	3.94155	up	1.97876	F25D1.3	F25D1.3			FALSE
A_12_P113281	4.23721	up	2.08311	F25E5.10	F25E5.10			FALSE
A_12_P106204	5.91595	up	2.56461	F25E5.2	F25E5.2			FALSE
A_12_P105590	2.87972	up	1.52593	F25E5.3	F25E5.3			FALSE
A_12_P103121	4.44222	up	2.15128	F25E5.7	F25E5.7			FALSE
A_12_P108746	2.17988	up	1.12425	F25E5.8b	F25E5.8b			FALSE
A_12_P110641	2.27809	up	1.18782	F25E5.8b	F25E5.8b			FALSE
A_12_P119997	3.23634	up	1.69436	F25F6.1	F25F6.1			FALSE
A_12_P113651	2.48975	up	1.316	F25G6.6	F25G6.6	asparagine synthetase [F25G6.6]		FALSE
A_12_P104781	3.69627	up	1.88607	F25G6.7a	F25G6.7a	sugar transporter [F25G6.7a]		FALSE
A_12_P105102	3.77122	up	1.91503	F25H8.5b.1	F25H8.5b.1			FALSE
A_12_P104575	2.81779	up	1.49456	F25H8.5d	F25H8.5d			FALSE
A_12_P114889	2.56761	up	1.36043	F25H8.6	F25H8.6			FALSE
A_12_P110199	2.38054	up	1.25129	F26A1.4	F26A1.4	Casein kinase [F26A1.4]		FALSE
A_12_P106875	3.92284	up	1.9719	F26A1.9	F26A1.9			FALSE
A_12_P108742	2.89227	up	1.5322	F26A3.6	F26A3.6			FALSE
A_12_P105240	4.98283	up	2.31696	F26B1.4	F26B1.4			FALSE
A_12_P114517	2.69283	up	1.42913	F26D10.11	F26D10.11			FALSE
A_12_P105149	5.7703	up	2.52865	F26D11.2	F26D11.2			FALSE
A_12_P112069	5.66276	up	2.5015	F26D11.9	F26D11.9			FALSE
A_12_P116433	3.3052	up	1.72474	F26D12.1a.1	F26D12.1a.1			FALSE
A_12_P108261	4.10054	up	2.03582	F26D2.16	F26D2.16			FALSE
A_12_P119325	3.73805	up	1.90229	F26E4.2	F26E4.2			FALSE
A_12_P102315	2.79969	up	1.48527	F26F12.4	F26F12.4			FALSE
A_12_P104851	4.7624	up	2.25169	F26G1.5	F26G1.5			FALSE
A_12_P102715	4.41378	up	2.14201	F26G1.6.1	F26G1.6.1	Neprilysin [F26G1.6.1]		FALSE
A_12_P114911	2.81731	up	1.49432	F26H11.2c	F26H11.2c			FALSE
A_12_P109056	2.71507	up	1.44099	F26H11.2d.1	F26H11.2d.1	Bromodomain [F26H11.2f]		FALSE
A_12_P100591	8.08434	up	3.01513	F27C1.8	F27C1.8	cuticular collagen [F27C1.8]		FALSE
A_12_P111999	3.01828	up	1.59373	F27C8.2	F27C8.2			FALSE
A_12_P111971	2.87546	up	1.52379	F27D9.6	F27D9.6			FALSE
A_12_P101892	2.3161	up	1.2117	F27E5.3	F27E5.3	homeobox domain [F27E5.3]		FALSE
A_12_P101108	6.35895	up	2.66879	F27E5.4	F27E5.4	growth arrest protein extracellular domain [F27E5.4]		FALSE
A_12_P105491	3.50801	up	1.81065	F28A12.2	F28A12.2			FALSE
A_12_P113658	3.96139	up	1.98601	F28B1.1	F28B1.1			FALSE
A_12_P118690	7.98213	up	2.99677	F28C6.5	F28C6.5			FALSE
A_12_P105990	5.75256	up	2.5242	F28D1.9.2	F28D1.9.2	fatty acid transport protein [F28D1.9.2]		FALSE
A_12_P111695	3.93212	up	1.97531	F28F8.2.4	F28F8.2.4	long-chain-fatty-acid-CoA ligase [F28F8.2.4]		FALSE
A_12_P105902	2.39074	up	1.25746	F28F9.1.1	F28F9.1.1	zinc-finger homeodomain protein [F28F9.1.1]		FALSE
A_12_P118805	3.53398	up	1.82129	F28G4.2	F28G4.2			FALSE
A_12_P114833	7.27149	up	2.86225	F28G4.4	F28G4.4			FALSE
A_12_P116212	2.64696	up	1.40434	F28H7.8	F28H7.8			FALSE
A_12_P102307	8.12699	up	3.02272	F29B9.9	F29B9.9	collagen [F29B9.9]		FALSE
A_12_P118132	9.27243	up	3.21295	F29C12.1.1	F29C12.1.1			FALSE
A_12_P112621	2.89924	up	1.53568	F29D10.2	F29D10.2			FALSE
A_12_P106972	3.63375	up	1.86146	F29D11.1	F29D11.1	low density lipid receptor-rlated protein [F29D11.1]		FALSE
A_12_P102183	12.6909	up	3.66573	F29F11.2	F29F11.2	UDP-glucuronosyltransferase [F29F11.2]		FALSE
A_12_P118542	3.8524	up	1.94576	F29G6.1	F29G6.1	kazal-type proteinase inhibitor [F29G6.1]		FALSE
A_12_P113025	7.87814	up	2.97785	F30B5.1	F30B5.1	cuticular collagen [F30B5.1]		FALSE
A_12_P105616	2.08759	up	1.06184	F30B5.7	F30B5.7			FALSE
A_12_P105413	9.24861	up	3.20924	F31B9.4	F31B9.4			FALSE
A_12_P105202	2.59217	up	1.37416	F31D4.5	F31D4.5	PH (pleckstrin homology) domain [F31D4.5]		FALSE
A_12_P108692	2.70749	up	1.43696	F31D4.7	F31D4.7			FALSE
A_12_P103620	2.03656	up	1.02613	F31E8.2a	F31E8.2a	Synaptotagmin [F31E8.2a]		FALSE
A_12_P108580	3.03077	up	1.59968	F31F4.11	F31F4.11			FALSE
A_12_P110513	3.26914	up	1.70891	F31F4.15	F31F4.15			FALSE
A_12_P108169	3.98369	up	1.99411	F31F4.17	F31F4.17			FALSE
A_12_P108767	2.16381	up	1.11357	F31F6.4b	F31F6.4b			FALSE
A_12_P104626	4.47297	up	2.16123	F31F6.5	F31F6.5			FALSE
A_12_P119005	6.14331	up	2.61902	F31F6.7	F31F6.7	lipase [F31F6.7]		FALSE
A_12_P103685	3.16956	up	1.66428	F32A11.6	F32A11.6	Zinc finger C-x8-C-x5-C-x3-H type (and similar). [F32A11.6]		FALSE
A_12_P114462	2.78984	up	1.48018	F32A5.4b	F32A5.4b	Immunodominant antigen [F32A5.4a]		FALSE
A_12_P112521	3.03594	up	1.60214	F32A5.4b	F32A5.4b	Immunodominant antigen [F32A5.4a]		FALSE
A_12_P100177	2.8487	up	1.51031	F32A7.3b	F32A7.3b	G-protein coupled receptor [F32A7.3b]		FALSE
A_12_P120381	2.81585	up	1.49357	F32D1.3	F32D1.3			FALSE
A_12_P107236	3.08595	up	1.62571	F32D1.4	F32D1.4			FALSE
A_12_P118302	2.24561	up	1.16711	F32D8.1	F32D8.1	calcium/calmodulin dependent protein kinase [F32D8.1]		FALSE
A_12_P100148	3.75205	up	1.90768	F32D8.3	F32D8.3			FALSE
A_12_P109192	5.02941	up	2.33039	F32D8.7	F32D8.7	Kunitz/Bovine pancreatic trypsin inhibitor domain [F32D8.7]		FALSE
A_12_P102117	8.06447	up	3.01158	F32E10.3	F32E10.3	LDL-receptor ligand-binding repeat [F32E10.3]		FALSE
A_12_P107092	2.61644	up	1.3876	F32G8.2	F32G8.2			FALSE
A_12_P119501	3.10275	up	1.63355	F32G8.5	F32G8.5	collagen [F32G8.5]		FALSE
A_12_P104302	2.23135	up	1.15792	F32H2.5	F32H2.5	fatty acid synthase [F32H2.5]		FALSE
A_12_P120044	3.90751	up	1.96625	F33A8.10	F33A8.10			FALSE
A_12_P102445	10.6859	up	3.41764	F33D11.3	F33D11.3	collagen [F33D11.3]		FALSE
A_12_P103489	10.8401	up	3.43831	F33D4.6a.1	F33D4.6a.1			FALSE
A_12_P108022	12.4895	up	3.64264	F33D4.6b	F33D4.6b			FALSE
A_12_P118157	2.21593	up	1.14791	F33G12.6a	F33G12.6a			FALSE
A_12_P106103	6.4951	up	2.69935	F33H2.8	F33H2.8			FALSE
A_12_P107623	4.15941	up	2.05638	F35A5.3	F35A5.3			FALSE
A_12_P114986	9.28456	up	3.21483	F35A5.5	F35A5.5			FALSE
A_12_P106065	4.84347	up	2.27604	F35B3.4	F35B3.4			FALSE
A_12_P106703	3.77133	up	1.91507	F35C5.10	F35C5.10			FALSE
A_12_P107610	3.81553	up	1.93188	F35D11.2a	F35D11.2a			FALSE
A_12_P101689	9.14027	up	3.19224	F35D11.7	F35D11.7			FALSE
A_12_P106345	9.00915	up	3.17139	F35D11.8	F35D11.8			FALSE
A_12_P100626	3.88073	up	1.95633	F35D11.9	F35D11.9			FALSE
A_12_P106039	16.5198	up	4.04612	F35D2.2	F35D2.2			FALSE
A_12_P102503	2.32266	up	1.21578	F35D2.4	F35D2.4			FALSE
A_12_P113350	2.78763	up	1.47904	F35D2.5a	F35D2.5a	transcriptional activator HAP4 and regulatory domain of BCR and P85A [F35D2.5a]		FALSE
A_12_P120097	2.25988	up	1.17625	F35D2.5c.2	F35D2.5c.2			FALSE
A_12_P106490	2.60019	up	1.37862	F35E2.5	F35E2.5			FALSE
A_12_P119949	2.94002	up	1.55583	F35F10.6	F35F10.6			FALSE
A_12_P112493	2.75442	up	1.46175	F35F10.7	F35F10.7			FALSE
A_12_P114289	2.14786	up	1.1029	F35G12.6	F35G12.6			FALSE
A_12_P107246	4.54844	up	2.18537	F35G2.4.1	F35G2.4.1	prolyl 4-hydroxylase alpha subunit [F35G2.4.1]		FALSE
A_12_P118515	7.97221	up	2.99498	F35G2.5	F35G2.5			FALSE
A_12_P115033	3.84971	up	1.94475	F35H10.10	F35H10.10			FALSE
A_12_P120050	3.01011	up	1.58982	F35H8.2	F35H8.2			FALSE
A_12_P104257	4.13112	up	2.04653	F36A2.3	F36A2.3			FALSE
A_12_P105045	2.75885	up	1.46407	F36A4.10	F36A4.10	cuticular collagen [F36A4.10]		FALSE
A_12_P102822	5.53922	up	2.46968	F36A4.6	F36A4.6	cuticular collagen [F36A4.6]		FALSE
A_12_P102384	5.07141	up	2.34239	F36D1.8	F36D1.8			FALSE
A_12_P108842	3.42245	up	1.77503	F36D4.6	F36D4.6			FALSE
A_12_P108594	5.24423	up	2.39073	F36F12.5	F36F12.5			FALSE
A_12_P105977	5.53836	up	2.46946	F36F12.6	F36F12.6			FALSE
A_12_P103211	2.34551	up	1.2299	F36F2.1	F36F2.1			FALSE
A_12_P119364	5.24771	up	2.39169	F36G9.11	F36G9.11	Lectin C-type domain [F36G9.11]		FALSE
A_12_P108517	3.08802	up	1.62668	F36H1.11	F36H1.11			FALSE
A_12_P105001	5.01821	up	2.32717	F36H2.3b	F36H2.3b	Complement factor H precursor like [F36H2.3b]		FALSE
A_12_P114011	3.46445	up	1.79262	F36H5.6	F36H5.6			FALSE
A_12_P119756	2.97835	up	1.57451	F36H9.2	F36H9.2			FALSE
A_12_P118729	4.08257	up	2.02948	F36H9.5	F36H9.5			FALSE
A_12_P116527	2.99048	up	1.58038	F37A4.3	F37A4.3			FALSE
A_12_P107344	2.22263	up	1.15227	F37A4.5	F37A4.5			FALSE
A_12_P117042	5.88625	up	2.55735	F37A8.5	F37A8.5			FALSE
A_12_P108483	2.08197	up	1.05795	F37B12.1	F37B12.1			FALSE
A_12_P118479	2.17747	up	1.12265	F37C4.3	F37C4.3			FALSE
A_12_P103127	2.63557	up	1.39812	F37C4.4a	F37C4.4a			FALSE
A_12_P120074	2.60288	up	1.38011	F37C4.4b.2	F37C4.4b.2			FALSE
A_12_P111079	2.47758	up	1.30893	F37H8.3	F37H8.3	haloacid dehalogenase-like hydrolase [F37H8.3]		FALSE
A_12_P107945	2.13035	up	1.09109	F38A5.12	F38A5.12			FALSE
A_12_P107621	2.31321	up	1.2099	F38A6.2	F38A6.2	WD domain, G-beta repeat [F38A6.2]		FALSE
A_12_P118834	6.16161	up	2.62331	F38A6.4	F38A6.4			FALSE
A_12_P104415	2.18652	up	1.12864	F38B2.2	F38B2.2			FALSE
A_12_P119839	3.43923	up	1.78208	F38B6.1	F38B6.1			FALSE
A_12_P118517	5.93069	up	2.5682	F38B6.5a	F38B6.5a	cuticular collagen [F38B6.5a]		FALSE
A_12_P103691	3.80154	up	1.92658	F38B6.5a	F38B6.5a	cuticular collagen [F38B6.5a]		FALSE
A_12_P115030	6.99362	up	2.80604	F38B6.7	F38B6.7			FALSE
A_12_P109955	4.67349	up	2.2245	F38E11.2	F38E11.2	alpha-B-crystallin [F38E11.2]		FALSE
A_12_P112165	5.11428	up	2.35453	F38E11.4	F38E11.4			FALSE
A_12_P104944	4.10047	up	2.03579	F38E11.7	F38E11.7			FALSE
A_12_P105035	2.97498	up	1.57288	F38G1.1.1	F38G1.1.1	G-beta-repeats [F38G1.1.1]		FALSE
A_12_P104420	3.4944	up	1.80505	F39B3.3	F39B3.3	POL Polyprotein (reverse transcriptase) [K02A2.6]		FALSE
A_12_P107592	2.93589	up	1.5538	F39C12.3a	F39C12.3a	transpanin [F39C12.3a]		FALSE
A_12_P100809	5.05445	up	2.33755	F39C12.3b.1	F39C12.3b.1			FALSE
A_12_P116301	2.35092	up	1.23322	F39D8.1b	F39D8.1b			FALSE
A_12_P108991	3.97967	up	1.99265	F39D8.3	F39D8.3	carbonic anhydrase like [F39D8.3]		FALSE
A_12_P117279	8.96298	up	3.16398	F39H12.4	F39H12.4			FALSE
A_12_P113250	2.20949	up	1.14371	F39H2.1.1	F39H2.1.1			FALSE
A_12_P117300	5.49917	up	2.45921	F40C5.3	F40C5.3			FALSE
A_12_P119636	3.68007	up	1.87973	F40E10.5	F40E10.5			FALSE
A_12_P112520	2.39555	up	1.26035	F40E10.6.1	F40E10.6.1			FALSE
A_12_P107906	4.1265	up	2.04492	F40F12.4	F40F12.4			FALSE
A_12_P103999	2.36783	up	1.24356	F40F8.4	F40F8.4			FALSE
A_12_P114752	4.39023	up	2.1343	F40F9.10.1	F40F9.10.1			FALSE
A_12_P112443	4.09972	up	2.03553	F40H3.3	F40H3.3			FALSE
A_12_P103269	9.16326	up	3.19586	F41A4.1	F41A4.1			FALSE
A_12_P118883	5.36855	up	2.42453	F41B4.3	F41B4.3			FALSE
A_12_P120207	3.65326	up	1.86919	F41C3.11	F41C3.11			FALSE
A_12_P103622	2.42538	up	1.27821	F41C3.2.3	F41C3.2.3	Sodium/phosphate transporter protein [F41C3.2.3]		FALSE
A_12_P103437	2.24181	up	1.16467	F41C6.1.2	F41C6.1.2			FALSE
A_12_P100941	7.01329	up	2.81009	F41C6.5	F41C6.5	cuticular collagen [F41C6.5]		FALSE
A_12_P104258	2.14856	up	1.10337	F41D9.5	F41D9.5	sulfate permease [F41D9.5]		FALSE
A_12_P103442	3.95457	up	1.98352	F41E6.11	F41E6.11			FALSE
A_12_P109474	3.71789	up	1.89449	F41E6.12	F41E6.12			FALSE
A_12_P109276	4.22928	up	2.08041	F41E6.14	F41E6.14			FALSE
A_12_P105493	2.38672	up	1.25503	F41E6.2	F41E6.2			FALSE
A_12_P112758	2.52442	up	1.33595	F41E6.6.2	F41E6.6.2	cysteine protease and a protease inhibitor [F41E6.6.2]		FALSE
A_12_P117978	2.10383	up	1.07302	F41E7.5	F41E7.5	collagen-like repeats [F41E7.5]		FALSE
A_12_P109187	5.54271	up	2.47059	F41E7.9	F41E7.9			FALSE
A_12_P115818	6.06624	up	2.6008	F41F3.3.1	F41F3.3.1	cuticlin [F41F3.3.1]		FALSE
A_12_P100753	2.18676	up	1.1288	F41G3.1.2	F41G3.1.2			FALSE
A_12_P119485	2.06765	up	1.04799	F41G3.12	F41G3.12			FALSE
A_12_P100575	6.30939	up	2.6575	F41G3.2	F41G3.2			FALSE
A_12_P102498	4.56745	up	2.19139	F41G3.3	F41G3.3	calcium channel protein alpha-1 chain isoform (PIR:A41098) (weak) [F41G3.3]		FALSE
A_12_P115633	2.2113	up	1.14489	F42A6.2	F42A6.2			FALSE
A_12_P116773	3.34919	up	1.74381	F42C5.7	F42C5.7			FALSE
A_12_P109339	2.59882	up	1.37785	F42F12.6	F42F12.6			FALSE
A_12_P107617	2.315	up	1.21101	F42F12.7	F42F12.7			FALSE
A_12_P102992	2.8359	up	1.50381	F42F12.8.2	F42F12.8.2			FALSE
A_12_P104746	7.0193	up	2.81133	F42G9.2	F42G9.2			FALSE
A_12_P116623	2.46554	up	1.3019	F42G9.9d	F42G9.9d			FALSE
A_12_P110138	3.98718	up	1.99537	F43C11.12	F43C11.12			FALSE
A_12_P107529	5.75603	up	2.52507	F43C11.2	F43C11.2			FALSE
A_12_P112185	4.22045	up	2.0774	F43C11.8	F43C11.8			FALSE
A_12_P111510	5.13884	up	2.36144	F43D9.1	F43D9.1	Band 4.1 domain [F43D9.1]		FALSE
A_12_P120166	2.16747	up	1.11601	F43E2.4	F43E2.4	membrane transport protein [F43E2.4]		FALSE
A_12_P114614	2.2261	up	1.15452	F43E2.8.3	F43E2.8.3	heat shock protein [F43E2.8.3]		FALSE
A_12_P110137	2.05069	up	1.03611	F44A2.5b.1	F44A2.5b.1			FALSE
A_12_P114473	2.67988	up	1.42217	F44A6.5	F44A6.5			FALSE
A_12_P107525	4.51685	up	2.17532	F44B9.1b	F44B9.1b	acylamino-acid-releasing enzyme [F44B9.1a.2]		FALSE
A_12_P114754	4.07577	up	2.02707	F44C8.7	F44C8.7			FALSE
A_12_P117085	9.99704	up	3.3215	F44E2.4.2	F44E2.4.2			FALSE
A_12_P101370	2.62523	up	1.39244	F44E7.3	F44E7.3			FALSE
A_12_P115720	2.33638	up	1.22428	F44E7.6	F44E7.6			FALSE
A_12_P110907	2.09834	up	1.06925	F44F4.3	F44F4.3			FALSE
A_12_P106671	6.79669	up	2.76483	F44F4.6	F44F4.6	beta-1,6-N-acetylglucosaminyltransferase [F44F4.6]		FALSE
A_12_P119398	2.08285	up	1.05856	F44G3.6.2	F44G3.6.2			FALSE
A_12_P107915	2.2413	up	1.16434	F44G4.8.1	F44G4.8.1	protein tyrosine phosphatase [F44G4.8.1]		FALSE
A_12_P112280	7.80422	up	2.96425	F45B8.3	F45B8.3			FALSE
A_12_P118034	5.23374	up	2.38784	F45D3.2	F45D3.2			FALSE
A_12_P108009	2.71808	up	1.44259	F45D3.3	F45D3.3			FALSE
A_12_P110356	3.39429	up	1.76311	F45D3.4	F45D3.4			FALSE
A_12_P112999	2.2459	up	1.16729	F45E1.3	F45E1.3			FALSE
A_12_P116959	2.37199	up	1.2461	F45E1.6.1	F45E1.6.1	Histone H3 [F45E1.6.1]		FALSE
A_12_P101614	3.76231	up	1.91162	F45E4.1	F45E4.1	ADP-ribosylation factor [F45E4.1]		FALSE
A_12_P116480	6.04536	up	2.59583	F45E4.7c	F45E4.7c			FALSE
A_12_P104251	2.36689	up	1.24299	F45E4.8.2	F45E4.8.2			FALSE
A_12_P117961	2.44663	up	1.29079	F45F2.12	F45F2.12	histone H2B [F45F2.12]		FALSE
A_12_P105113	3.0496	up	1.60862	F45G2.1	F45G2.1	zinc metallopeptidase (M12A family) [F45G2.1]		FALSE
A_12_P116727	4.04283	up	2.01536	F45G2.5	F45G2.5			FALSE
A_12_P102716	2.17386	up	1.12026	F45H7.6	F45H7.6	Yeast ORF YKL162 [F45H7.6]		FALSE
A_12_P120268	7.36665	up	2.88101	F46A8.5	F46A8.5			FALSE
A_12_P114160	2.07959	up	1.0563	F46A8.6	F46A8.6			FALSE
A_12_P113276	2.29841	up	1.20064	F46A9.1	F46A9.1			FALSE
A_12_P116517	6.32478	up	2.66102	F46B3.17	F46B3.17	collagen [F46B3.17]		FALSE
A_12_P118546	8.48352	up	3.08466	F46B3.5	F46B3.5			FALSE
A_12_P107541	2.91547	up	1.54373	F46C5.2	F46C5.2			FALSE
A_12_P110942	6.5548	up	2.71255	F46C8.2	F46C8.2	cuticle collagen [F46C8.2]		FALSE
A_12_P117007	17.3677	up	4.11834	F46C8.6	F46C8.6	cuticle collagen [F46C8.6]		FALSE
A_12_P119516	5.64418	up	2.49676	F46C8.8	F46C8.8			FALSE
A_12_P110853	3.36992	up	1.75271	F46E10.9.2	F46E10.9.2	thioredoxin [F46E10.9.2]		FALSE
A_12_P107354	4.20551	up	2.07228	F46F11.7	F46F11.7			FALSE
A_12_P105260	10.3612	up	3.37312	F46F3.3	F46F3.3			FALSE
A_12_P107145	2.19464	up	1.13398	F46H5.5	F46H5.5			FALSE
A_12_P114419	6.26733	up	2.64785	F46H5.6	F46H5.6			FALSE
A_12_P100775	2.30451	up	1.20446	F46H6.2c	F46H6.2c			FALSE
A_12_P103151	2.267	up	1.18079	F46H6.2c	F46H6.2c			FALSE
A_12_P105447	2.6211	up	1.39017	F47A4.5	F47A4.5	patatin domain and ankyrin-like domain [F47A4.5]		FALSE
A_12_P119647	4.37853	up	2.13045	F47B10.5	F47B10.5			FALSE
A_12_P109707	4.05313	up	2.01904	F47B10.7.1	F47B10.7.1	acyl-CoA-binding protein [F47B10.7.1]		FALSE
A_12_P106187	2.21684	up	1.14851	F47B7.2a	F47B7.2a			FALSE
A_12_P111776	2.55084	up	1.35097	F47B7.2a	F47B7.2a			FALSE
A_12_P100918	2.45502	up	1.29573	F47B7.2b	F47B7.2b			FALSE
A_12_P100288	2.20033	up	1.13772	F47B8.2	F47B8.2			FALSE
A_12_P117640	3.92015	up	1.97091	F47B8.5	F47B8.5			FALSE
A_12_P104898	3.22896	up	1.69107	F47D12.6	F47D12.6			FALSE
A_12_P107429	2.15969	up	1.11082	F47D2.5	F47D2.5			FALSE
A_12_P106307	4.49241	up	2.16749	F47F6.3	F47F6.3			FALSE
A_12_P106860	2.71751	up	1.44228	F47F6.4	F47F6.4			FALSE
A_12_P119378	2.35458	up	1.23547	F47G4.5	F47G4.5			FALSE
A_12_P119495	2.42834	up	1.27997	F47G6.2	F47G6.2			FALSE
A_12_P106740	7.8923	up	2.98045	F47G9.3	F47G9.3			FALSE
A_12_P118273	4.25616	up	2.08955	F48A11.1	F48A11.1			FALSE
A_12_P102575	2.46805	up	1.30337	F48B9.4	F48B9.4			FALSE
A_12_P104406	3.71878	up	1.89483	F48B9.5	F48B9.5	paired box protein [F48B9.5]		FALSE
A_12_P101967	2.375	up	1.24793	F48C11.3	F48C11.3			FALSE
A_12_P103405	2.51992	up	1.33338	F48E3.1a.1	F48E3.1a.1	alpha-1,3-mannosyl-glycoprotein beta-1, 2-N-acetylglucosaminyltransferase I [F48E3.1a.1]		FALSE
A_12_P111253	2.55215	up	1.35171	F48E3.1a.1	F48E3.1a.1	alpha-1,3-mannosyl-glycoprotein beta-1, 2-N-acetylglucosaminyltransferase I [F48E3.1a.1]		FALSE
A_12_P114214	3.76992	up	1.91453	F48E8.1b.3	F48E8.1b.3			FALSE
A_12_P115502	2.7637	up	1.4666	F48F5.1	F48F5.1	Protein-tyrosine phosphatase [F48F5.1]		FALSE
A_12_P108336	2.34046	up	1.2268	F48F7.2.2	F48F7.2.2	syntaxin like [F48F7.2.2]		FALSE
A_12_P117685	4.30982	up	2.10763	F48F7.3	F48F7.3			FALSE
A_12_P105681	12.2041	up	3.6093	F48G7.7	F48G7.7			FALSE
A_12_P109172	2.0357	up	1.02553	F49B2.1	F49B2.1			FALSE
A_12_P112226	2.95363	up	1.56249	F49B2.5.2	F49B2.5.2	Src homology domain 2, Src homology domain 3, protein tyrosine kinase (src subfamily) [F49B2.5.2]		FALSE
A_12_P103808	16.4296	up	4.03823	F49C12.2	F49C12.2			FALSE
A_12_P101676	45.4512	up	5.50624	F49C12.4	F49C12.4			FALSE
A_12_P106658	3.84107	up	1.94151	F49C12.5a	F49C12.5a			FALSE
A_12_P102281	6.85736	up	2.77765	F49E10.2a	F49E10.2a			FALSE
A_12_P102850	2.28914	up	1.19481	F49E10.4a	F49E10.4a			FALSE
A_12_P120248	3.27917	up	1.71333	F49E10.5	F49E10.5	dehydrogenase [F49E10.5]		FALSE
A_12_P107542	6.1813	up	2.62791	F49E11.5	F49E11.5	testis-specific protein TPX-1 like [F49E11.5]		FALSE
A_12_P108058	9.94358	up	3.31377	F49E11.6	F49E11.6	testis-specific protein TPX-1 like [F49E11.6]		FALSE
A_12_P107477	9.93745	up	3.31288	F49E11.9	F49E11.9	testis-specific protein TPX-1 like [F49E11.9]		FALSE
A_12_P100679	2.81582	up	1.49355	F49E12.8	F49E12.8			FALSE
A_12_P109529	3.1214	up	1.64219	F49F1.11	F49F1.11			FALSE
A_12_P118052	2.5532	up	1.35231	F49F1.9	F49F1.9			FALSE
A_12_P119031	7.38457	up	2.88451	F49H12.5	F49H12.5			FALSE
A_12_P101663	14.3506	up	3.84304	F52B11.3.2	F52B11.3.2			FALSE
A_12_P108819	3.07973	up	1.6228	F52B11.4	F52B11.4	CUTICLE COLLAGEN 34 [F52B11.4]		FALSE
A_12_P113775	2.51684	up	1.33161	F52C9.5	F52C9.5			FALSE
A_12_P113853	7.28808	up	2.86554	F52D1.1	F52D1.1	acid alpha-glucosidase [F52D1.1]		FALSE
A_12_P105844	5.87849	up	2.55545	F52D1.3	F52D1.3			FALSE
A_12_P113136	2.98052	up	1.57556	F52E4.5	F52E4.5			FALSE
A_12_P101473	8.73679	up	3.1271	F52E4.6	F52E4.6			FALSE
A_12_P118905	4.5902	up	2.19856	F52F10.2	F52F10.2			FALSE
A_12_P108307	4.05217	up	2.01869	F52G3.5	F52G3.5			FALSE
A_12_P112953	4.43382	up	2.14855	F52H3.5	F52H3.5			FALSE
A_12_P103853	2.48563	up	1.31361	F53A9.3	F53A9.3			FALSE
A_12_P118346	2.1781	up	1.12307	F53A9.7	F53A9.7			FALSE
A_12_P113342	8.41818	up	3.07351	F53B1.4	F53B1.4	thymidine diphosphoglucose 4,6-dehydratase [F53B1.4]		FALSE
A_12_P116923	7.9903	up	2.99825	F53B1.6	F53B1.6			FALSE
A_12_P119048	2.80853	up	1.48982	F53B3.3	F53B3.3			FALSE
A_12_P114421	3.343	up	1.74114	F53B3.6	F53B3.6	zinc finger protein [F53B3.6]		FALSE
A_12_P104889	3.92693	up	1.9734	F53B6.9	F53B6.9			FALSE
A_12_P120179	2.5716	up	1.36267	F53C3.6b	F53C3.6b			FALSE
A_12_P112727	2.29577	up	1.19898	F53F1.10	F53F1.10	7TM chemoreceptor (srd-family) [F53F1.10]		FALSE
A_12_P108963	5.50287	up	2.46018	F53F1.4	F53F1.4	cuticlin [F53F1.4]		FALSE
A_12_P117734	4.24536	up	2.08589	F53F1.5	F53F1.5	cuticlin [F53F1.5]		FALSE
A_12_P117322	2.53917	up	1.34436	F53F4.13	F53F4.13			FALSE
A_12_P105325	8.43709	up	3.07675	F53F4.15	F53F4.15			FALSE
A_12_P115124	4.82516	up	2.27058	F53F4.4	F53F4.4			FALSE
A_12_P118779	3.01192	up	1.59068	F53F4.5.4	F53F4.5.4	flavin-containing monoxygenase [F53F4.5.4]		FALSE
A_12_P115784	3.0969	up	1.63083	F53F4.7	F53F4.7			FALSE
A_12_P108269	3.29746	up	1.72136	F53F8.1	F53F8.1	Zinc finger, C2H2 type (3 domains) [F53F8.1]		FALSE
A_12_P103310	3.94246	up	1.9791	F53H4.3	F53H4.3			FALSE
A_12_P107818	2.32282	up	1.21588	F53H4.5	F53H4.5	SAND domain [F53H4.5]		FALSE
A_12_P113656	8.33282	up	3.0588	F54B11.10	F54B11.10			FALSE
A_12_P114378	5.09303	up	2.34852	F54B11.2	F54B11.2	collagen [F54B11.2]		FALSE
A_12_P106812	3.21728	up	1.68584	F54B11.4	F54B11.4			FALSE
A_12_P107782	8.6708	up	3.11616	F54B8.1	F54B8.1			FALSE
A_12_P106428	3.64956	up	1.86772	F54B8.4	F54B8.4			FALSE
A_12_P102605	2.57095	up	1.3623	F54C9.1.1	F54C9.1.1	initiation factor 5A [F54C9.1.1]		FALSE
A_12_P111196	7.67721	up	2.94058	F54C9.4	F54C9.4	collagen [F54C9.4]		FALSE
A_12_P111237	2.72853	up	1.44812	F54D1.3	F54D1.3	collagen [F54D1.3]		FALSE
A_12_P113208	2.87136	up	1.52173	F54D1.6.2	F54D1.6.2			FALSE
A_12_P111557	3.34976	up	1.74406	F54D10.2	F54D10.2			FALSE
A_12_P112243	4.95497	up	2.30888	F54D12.9	F54D12.9			FALSE
A_12_P119160	8.87124	up	3.14913	F54D8.1.1	F54D8.1.1			FALSE
A_12_P117109	2.47274	up	1.30611	F54E4.4	F54E4.4	zinc metalloprotease [F54E4.4]		FALSE
A_12_P105864	5.97584	up	2.57914	F54E7.6	F54E7.6			FALSE
A_12_P112242	2.56048	up	1.35641	F54E7.7.3	F54E7.7.3			FALSE
A_12_P108340	2.25215	up	1.1713	F54G8.4	F54G8.4	Zinc finger, C3HC4 type (RING finger) [F54G8.4]		FALSE
A_12_P103862	16.1431	up	4.01285	F55A11.5	F55A11.5	1-acyl-glycerol-3-phosphate acyltransferase [F55A11.5]		FALSE
A_12_P116018	2.56141	up	1.35694	F55A12.7	F55A12.7	clathrin coat assembly protein complex 1 medium chain [F55A12.7]		FALSE
A_12_P112802	2.09193	up	1.06483	F55A4.1	F55A4.1	vesicle trafficking protein sec22b [F55A4.1]		FALSE
A_12_P103638	2.62419	up	1.39187	F55A4.10.2	F55A4.10.2			FALSE
A_12_P103246	3.19506	up	1.67584	F55C10.2	F55C10.2	collagen [F55C10.2]		FALSE
A_12_P119591	3.34694	up	1.74284	F55C10.3	F55C10.3	collagen [F55C10.3]		FALSE
A_12_P117309	5.32249	up	2.4121	F55C10.4	F55C10.4			FALSE
A_12_P112551	2.71799	up	1.44254	F55C5.2	F55C5.2	glycerophosphoryldiester phophodiesterase like [F55C5.2]		FALSE
A_12_P112417	3.56583	up	1.83424	F55C9.3	F55C9.3			FALSE
A_12_P119077	2.18553	up	1.12798	F55D12.2.2	F55D12.2.2			FALSE
A_12_P100911	7.43692	up	2.89471	F55F8.1.1	F55F8.1.1			FALSE
A_12_P101774	2.77505	up	1.47251	F55G1.1	F55G1.1			FALSE
A_12_P101841	2.21899	up	1.1499	F55H2.1	F55H2.1	Superoxide dismutase [F55H2.1]		FALSE
A_12_P103914	2.93176	up	1.55177	F56A4.6	F56A4.6			FALSE
A_12_P120372	3.30383	up	1.72414	F56B3.2b	F56B3.2b			FALSE
A_12_P116240	2.24059	up	1.16388	F56C11.2	F56C11.2			FALSE
A_12_P109278	2.46867	up	1.30374	F56C11.6b	F56C11.6b	carboxylesterases [F56C11.6a]		FALSE
A_12_P111045	2.35419	up	1.23523	F56C3.8	F56C3.8			FALSE
A_12_P112719	4.06566	up	2.02349	F56C3.9	F56C3.9			FALSE
A_12_P118662	3.30198	up	1.72333	F56D1.5.1	F56D1.5.1			FALSE
A_12_P113895	11.3513	up	3.50479	F56D2.3	F56D2.3			FALSE
A_12_P120344	3.06235	up	1.61464	F56D2.4	F56D2.4			FALSE
A_12_P111778	3.09418	up	1.62956	F56D2.5	F56D2.5			FALSE
A_12_P119318	9.18794	up	3.19974	F56D3.1.3	F56D3.1.3			FALSE
A_12_P120163	2.28686	up	1.19337	F56F4.5	F56F4.5	oligopeptide transporter [F56F4.5]		FALSE
A_12_P100667	5.67941	up	2.50574	F56H1.1	F56H1.1			FALSE
A_12_P117447	7.21156	up	2.85031	F56H6.5	F56H6.5	probable GDP-mannose 4,6-dehydratase [F56H6.5]		FALSE
A_12_P115610	3.6693	up	1.87551	F57B7.3	F57B7.3	collagen [F57B7.3]		FALSE
A_12_P119180	10.5206	up	3.39514	F57B9.9	F57B9.9			FALSE
A_12_P118219	3.70018	up	1.8876	F57C12.1	F57C12.1			FALSE
A_12_P103097	2.1675	up	1.11603	F57C12.4	F57C12.4	ATP-binding transport family [F57C12.4]		FALSE
A_12_P117441	2.11794	up	1.08266	F57C7.2b	F57C7.2b	Na(+)/H(+) exchanger [F57C7.2b]		FALSE
A_12_P113111	6.12227	up	2.61407	F57F4.2	F57F4.2			FALSE
A_12_P101669	3.40533	up	1.76779	F57F5.3	F57F5.3			FALSE
A_12_P103184	2.58641	up	1.37095	F57G12.2	F57G12.2			FALSE
A_12_P110725	6.29253	up	2.65364	F57H12.3	F57H12.3			FALSE
A_12_P110857	19.7013	up	4.30022	F57H12.6	F57H12.6			FALSE
A_12_P118363	2.38464	up	1.25377	F58A3.2b.1	F58A3.2b.1			FALSE
A_12_P111246	2.79861	up	1.48471	F58A3.5	F58A3.5	Transthyretin-like family [F58A3.5]		FALSE
A_12_P119568	3.15286	up	1.65666	F58A4.11	F58A4.11			FALSE
A_12_P106591	3.11267	up	1.63815	F58B3.8	F58B3.8	EGF-like domain [F58B3.8]		FALSE
A_12_P118184	10.8427	up	3.43865	F58E6.1a	F58E6.1a	SH2 domain [F58E6.1a]		FALSE
A_12_P114091	4.76736	up	2.25319	F58E6.4	F58E6.4			FALSE
A_12_P118021	7.12901	up	2.8337	F58F6.1	F58F6.1	cuticular collagen [F58F6.1]		FALSE
A_12_P105314	8.10615	up	3.01902	F58G1.5	F58G1.5			FALSE
A_12_P103901	3.19075	up	1.67389	F58G1.7	F58G1.7			FALSE
A_12_P115857	11.5447	up	3.52916	F58H1.2	F58H1.2			FALSE
A_12_P109387	2.09305	up	1.06561	F58H10.1	F58H10.1			FALSE
A_12_P116582	2.16472	up	1.11418	F59A1.10	F59A1.10			FALSE
A_12_P104012	2.5083	up	1.32671	F59A1.16	F59A1.16			FALSE
A_12_P110062	2.4043	up	1.26562	F59A1.6	F59A1.6			FALSE
A_12_P103012	8.21343	up	3.03799	F59A7.2	F59A7.2			FALSE
A_12_P106273	3.38058	up	1.75727	F59B10.1	F59B10.1			FALSE
A_12_P104633	3.26036	up	1.70503	F59B10.3	F59B10.3	cadherin transmembranous domain [F59B10.3]		FALSE
A_12_P119544	7.18491	up	2.84497	F59B10.5	F59B10.5			FALSE
A_12_P100766	5.93036	up	2.56812	F59B2.12	F59B2.12			FALSE
A_12_P112996	2.94054	up	1.55608	F59C12.1	F59C12.1	cadherin-type repeat [F59C12.1]		FALSE
A_12_P112650	3.35955	up	1.74827	F59C6.6	F59C6.6			FALSE
A_12_P111337	3.25291	up	1.70173	F59C6.8	F59C6.8			FALSE
A_12_P120263	2.223	up	1.15251	F59E11.5.1	F59E11.5.1			FALSE
A_12_P111938	6.43119	up	2.68508	F59E11.6	F59E11.6			FALSE
A_12_P101315	12.2582	up	3.61567	F59E12.12	F59E12.12			FALSE
A_12_P104066	3.5351	up	1.82175	F59F5.7	F59F5.7			FALSE
ProbeName	Fold change([1] vs Zero)	Regulation([1] vs Zero)	[1](normalized)	Common name	GeneSymbol	Description	GenbankAccession	ControlType
A_12_P102472	8.89619	up	3.15319	H02K04.1	H02K04.1			FALSE
A_12_P117521	12.8573	up	3.68451	H03E18.1	H03E18.1			FALSE
A_12_P103347	2.2565	up	1.17408	H03G16.5	H03G16.5			FALSE
A_12_P115438	2.93305	up	1.5524	H04M03.2	H04M03.2			FALSE
A_12_P102765	17.7416	up	4.14907	H04M03.4	H04M03.4			FALSE
A_12_P117785	2.46043	up	1.29891	H05L03.3.1	H05L03.3.1			FALSE
A_12_P118393	4.40192	up	2.13813	H06A10.2	H06A10.2	[030711 pad] Collagen containing 2 Collagen triple helix repeat regions(20 copies) and a Nematode cuticle collagen N-terminal domain. [H06A10.2]		FALSE
A_12_P110417	2.84425	up	1.50805	H06O01.3	H06O01.3	retinal-binding protein like [H06O01.3]		FALSE
A_12_P101453	12.014	up	3.58664	H10D18.2	H10D18.2			FALSE
A_12_P114304	11.7268	up	3.55174	H10D18.4	H10D18.4	extracellular protein [H10D18.4]		FALSE
A_12_P110162	5.37929	up	2.42742	H10E21.4	H10E21.4	calcium-binding protein [H10E21.4]		FALSE
A_12_P112855	3.08596	up	1.62572	H12I13.1	H12I13.1	protein kinase [H12I13.1]		FALSE
A_12_P104474	2.51068	up	1.32808	H12I13.6	H12I13.6			FALSE
A_12_P105030	3.19349	up	1.67513	H12I19.4	H12I19.4			FALSE
A_12_P103286	2.35142	up	1.23353	H13N06.5.1	H13N06.5.1			FALSE
A_12_P114339	7.64869	up	2.93521	H14E04.1	H14E04.1			FALSE
A_12_P109013	2.91302	up	1.54252	H17B01.2	H17B01.2	collagen [H17B01.2]		FALSE
A_12_P110482	2.52492	up	1.33624	H19M22.2b.2	H19M22.2b.2			FALSE
A_12_P106548	4.44277	up	2.15146	H19M22.3a	H19M22.3a	protease [H19M22.3a]		FALSE
A_12_P112556	4.835	up	2.27351	H19M22.3c	H19M22.3c			FALSE
A_12_P111090	2.79296	up	1.4818	H20J04.1	H20J04.1			FALSE
A_12_P112570	3.62026	up	1.85609	H22K11.3	H22K11.3			FALSE
A_12_P115542	3.14648	up	1.65374	H23L24.5	H23L24.5	glycohydrolase [H23L24.5]		FALSE
A_12_P111741	4.79401	up	2.26123	H23N18.1	H23N18.1	transferase [H23N18.1]		FALSE
A_12_P115061	2.30792	up	1.20659	H23N18.2	H23N18.2	transferase [H23N18.2]		FALSE
A_12_P109581	3.43408	up	1.77992	H23N18.3	H23N18.3	transferase [H23N18.3]		FALSE
A_12_P104639	9.63336	up	3.26804	H23N18.5	H23N18.5			FALSE
A_12_P113925	2.627	up	1.39342	H27C11.1.3	H27C11.1.3	Zinc finger, C4 type (two domains) ; Ligand-binding domain of nuclear hormone receptors [H27C11.1.3]		FALSE
A_12_P112892	2.55391	up	1.35271	H32C10.2	H32C10.2			FALSE
A_12_P106206	3.15759	up	1.65882	H38K22.5c.3	H38K22.5c.3	Glycosyl transferases [H38K22.5c.3]		FALSE
A_12_P102356	2.06314	up	1.04484	H38K22.5c.3	H38K22.5c.3	Glycosyl transferases [H38K22.5c.3]		FALSE
A_12_P108583	4.2731	up	2.09528	H41C03.1	H41C03.1			FALSE
A_12_P111486	2.2893	up	1.1949	H41C03.2	H41C03.2			FALSE
A_12_P114531	12.9758	up	3.69775	H42K12.3.1	H42K12.3.1			FALSE
A_12_P118896	10.5842	up	3.40384	JC8.12.1	JC8.12.1			FALSE
A_12_P106057	3.22646	up	1.68995	K01A2.11b	K01A2.11b			FALSE
A_12_P107774	4.60045	up	2.20178	K01A2.11c.2	K01A2.11c.2	calcium-binding protein [K01A2.11a]		FALSE
A_12_P103017	2.81672	up	1.49402	K01A2.2a	K01A2.2a			FALSE
A_12_P119719	2.55411	up	1.35282	K01A2.2a	K01A2.2a			FALSE
A_12_P102534	3.89655	up	1.9622	K01A2.5	K01A2.5			FALSE
A_12_P117656	3.54304	up	1.82499	K01A2.7	K01A2.7	cuticular collagen [K01A2.7]		FALSE
A_12_P115538	2.06834	up	1.04847	K01A2.8a	K01A2.8a			FALSE
A_12_P118720	2.42287	up	1.27671	K01C8.2	K01C8.2			FALSE
A_12_P107411	4.63988	up	2.21409	K01D12.10	K01D12.10			FALSE
A_12_P101002	2.89701	up	1.53456	K01D12.14	K01D12.14			FALSE
A_12_P105433	3.1712	up	1.66503	K01D12.5	K01D12.5			FALSE
A_12_P118738	3.26532	up	1.70723	K01D12.9	K01D12.9			FALSE
A_12_P117206	2.89495	up	1.53354	K01H12.2	K01H12.2	ADP/ATP carrier protein [K01H12.2]		FALSE
A_12_P104167	4.6993	up	2.23244	K02B12.6	K02B12.6			FALSE
A_12_P112161	3.15221	up	1.65636	K02C4.2	K02C4.2			FALSE
A_12_P113178	5.72552	up	2.51741	K02C4.4	K02C4.4	LIM domain [K02C4.4]		FALSE
A_12_P119573	9.92007	up	3.31035	K02E10.4	K02E10.4			FALSE
A_12_P117030	5.92333	up	2.56641	K02E7.10	K02E7.10	protease [K02E7.10]		FALSE
A_12_P111574	2.2101	up	1.14411	K02F3.4.2	K02F3.4.2			FALSE
A_12_P115142	3.19036	up	1.67372	K02F6.4	K02F6.4			FALSE
A_12_P114872	2.1517	up	1.10548	K02G10.4a	K02G10.4a			FALSE
A_12_P110452	2.35828	up	1.23774	K02G10.4b	K02G10.4b			FALSE
A_12_P112651	2.36021	up	1.23892	K02G10.4c	K02G10.4c			FALSE
A_12_P110013	4.53958	up	2.18256	K02G10.5	K02G10.5	zinc-finger DNA-binding protein [K02G10.5]		FALSE
A_12_P110040	2.6805	up	1.4225	K03A1.4	K03A1.4	calmodulin calcium-binding sites [K03A1.4]		FALSE
A_12_P105754	5.765	up	2.52732	K03B8.2	K03B8.2	zinc metalloprotease [K03B8.2]		FALSE
A_12_P113384	2.73507	up	1.45158	K03B8.6	K03B8.6			FALSE
A_12_P110209	4.23228	up	2.08143	K03B8.7	K03B8.7			FALSE
A_12_P120352	6.91904	up	2.79057	K03D3.2	K03D3.2			FALSE
A_12_P103116	7.99775	up	2.99959	K03D3.5	K03D3.5			FALSE
A_12_P114781	2.39606	up	1.26066	K03E5.5	K03E5.5			FALSE
A_12_P109140	2.36769	up	1.24348	K03H1.8	K03H1.8	Protein tyrosine phosphatase [K03H1.8]		FALSE
A_12_P100355	2.34071	up	1.22694	K04A8.3	K04A8.3			FALSE
A_12_P118807	2.93198	up	1.55187	K04A8.6.1	K04A8.6.1			FALSE
A_12_P102159	8.0983	up	3.01762	K04A8.8	K04A8.8			FALSE
A_12_P106482	2.36554	up	1.24217	K04B12.1	K04B12.1			FALSE
A_12_P109289	2.78557	up	1.47798	K04C2.5	K04C2.5			FALSE
A_12_P107843	6.33644	up	2.66367	K04F1.15	K04F1.15	aldehyde dehydrogenase [K04F1.15]		FALSE
A_12_P118501	2.87851	up	1.52532	K04G2.7	K04G2.7			FALSE
A_12_P114351	4.6435	up	2.21521	K04H4.2a.2	K04H4.2a.2	Chitin-binding motifs [K04H4.2a.2]		FALSE
A_12_P108082	6.67492	up	2.73875	K04H4.2b	K04H4.2b			FALSE
A_12_P105219	2.65933	up	1.41106	K06B9.5	K06B9.5	paired box transcription factor [K06B9.5]		FALSE
A_12_P119249	9.71541	up	3.28027	K06H6.1	K06H6.1			FALSE
A_12_P111400	8.27779	up	3.04925	K06H6.2	K06H6.2			FALSE
A_12_P116598	7.53374	up	2.91337	K06H6.3	K06H6.3			FALSE
A_12_P104764	6.90636	up	2.78793	K06H6.4	K06H6.4			FALSE
A_12_P107718	6.56445	up	2.71467	K06H6.6	K06H6.6			FALSE
A_12_P103381	2.46895	up	1.3039	K07B1.1	K07B1.1			FALSE
A_12_P119183	2.10215	up	1.07187	K07D4.7b	K07D4.7b			FALSE
A_12_P113500	2.45791	up	1.29743	K07D4.9	K07D4.9			FALSE
A_12_P118136	2.33585	up	1.22395	K07F5.4	K07F5.4	tyrosine-protein kinase [K07F5.4]		FALSE
A_12_P112234	18.9021	up	4.24047	K08B12.1	K08B12.1			FALSE
A_12_P103586	4.69779	up	2.23198	K08C9.4	K08C9.4			FALSE
A_12_P108622	3.8404	up	1.94126	K08D9.2	K08D9.2			FALSE
A_12_P106061	2.08571	up	1.06054	K08D9.6	K08D9.6			FALSE
A_12_P107281	2.20477	up	1.14063	K08E3.1.1	K08E3.1.1	tyrosinase [K08E3.1.1]		FALSE
A_12_P112116	2.28696	up	1.19343	K08E4.5	K08E4.5			FALSE
A_12_P107964	4.99079	up	2.31927	K08E5.3	K08E5.3	LDL receptor related protein, EGF and CMP repeats [K08E5.3]		FALSE
A_12_P113278	12.3348	up	3.62466	K08E7.5	K08E7.5			FALSE
A_12_P116042	2.10103	up	1.07109	K08E7.7	K08E7.7	LIN-19 like protein [K08E7.7]		FALSE
A_12_P109838	5.79199	up	2.53406	K08E7.9	K08E7.9	multidrug resistance protein [K08E7.9]		FALSE
A_12_P100872	4.11096	up	2.03948	K08F8.2	K08F8.2	transcription factor [K08F8.2]		FALSE
A_12_P119041	2.94292	up	1.55725	K08F8.7	K08F8.7			FALSE
A_12_P120293	2.10077	up	1.07092	K09A9.1.2	K09A9.1.2	serine/threonine kinase [K09A9.1.2]		FALSE
A_12_P113980	6.47121	up	2.69403	K09B11.10	K09B11.10			FALSE
A_12_P104305	4.92177	up	2.29918	K09B3.1	K09B3.1			FALSE
A_12_P116314	3.13909	up	1.65035	K09C6.9	K09C6.9			FALSE
A_12_P114620	2.51256	up	1.32916	K09C8.5	K09C8.5	peroxidase [K09C8.5]		FALSE
A_12_P112882	2.51061	up	1.32804	K09C8.7	K09C8.7			FALSE
A_12_P114000	2.42116	up	1.2757	K09D9.1	K09D9.1			FALSE
A_12_P114010	2.53892	up	1.34421	K09E2.4a.2	K09E2.4a.2			FALSE
A_12_P114346	3.427	up	1.77695	K09E4.6	K09E4.6			FALSE
A_12_P113803	8.36014	up	3.06353	K09H9.3	K09H9.3	cuticular collagen [K09H9.3]		FALSE
A_12_P110374	4.07946	up	2.02838	K09H9.5b	K09H9.5b			FALSE
A_12_P112826	2.21422	up	1.1468	K10B4.3	K10B4.3			FALSE
A_12_P102952	2.55907	up	1.35562	K10C2.5	K10C2.5			FALSE
A_12_P114089	12.1179	up	3.59907	K10D3.4	K10D3.4	serine proteinase inhibitor (kunitz type) [K10D3.4]		FALSE
A_12_P100279	2.54207	up	1.346	K10D6.2a	K10D6.2a			FALSE
A_12_P109558	5.20415	up	2.37966	K10D6.2a	K10D6.2a			FALSE
A_12_P114625	4.2508	up	2.08773	K10D6.2c	K10D6.2c			FALSE
A_12_P118627	9.01401	up	3.17217	K10G6.2	K10G6.2			FALSE
A_12_P119339	2.74769	up	1.45822	K10H10.10	K10H10.10			FALSE
A_12_P116475	2.93246	up	1.55211	K10H10.4	K10H10.4			FALSE
A_12_P106011	3.46419	up	1.79252	K11C4.4.1	K11C4.4.1	ornithine decarboxylase [K11C4.4.1]		FALSE
A_12_P106367	4.7647	up	2.25239	K11D12.3	K11D12.3			FALSE
A_12_P101938	4.42891	up	2.14695	K11D12.4	K11D12.4	acetyltransferase [K11D12.4]		FALSE
A_12_P107549	2.13454	up	1.09393	K11D12.5	K11D12.5			FALSE
A_12_P105223	2.88092	up	1.52653	K11G12.2	K11G12.2	nicotinic acetylcholine receptor subunit [K11G12.2]		FALSE
A_12_P112792	2.23191	up	1.15828	K11G12.7	K11G12.7	nicotinic acetylcholine receptor subunit [K11G12.7]		FALSE
A_12_P112150	2.13743	up	1.09588	K11H3.7	K11H3.7			FALSE
A_12_P102646	8.86565	up	3.14823	K12D12.3	K12D12.3	cuticle collagen [K12D12.3]		FALSE
A_12_P106895	3.03642	up	1.60237	K12G11.6	K12G11.6			FALSE
A_12_P118941	4.21009	up	2.07385	K12H6.4	K12H6.4			FALSE
A_12_P101883	3.26939	up	1.70902	K12H6.8	K12H6.8			FALSE
A_12_P102354	4.42786	up	2.14661	K12H6.9	K12H6.9			FALSE
A_12_P119166	6.33928	up	2.66432	M01B2.8	M01B2.8			FALSE
A_12_P100315	3.96701	up	1.98805	M01H9.5	M01H9.5			FALSE
A_12_P115966	3.7932	up	1.92341	M02G9.1	M02G9.1	keratin like protein [M02G9.1]		FALSE
A_12_P120161	2.81606	up	1.49368	M02G9.2	M02G9.2			FALSE
A_12_P105194	4.07376	up	2.02636	M02G9.3	M02G9.3			FALSE
A_12_P107544	20.8944	up	4.38504	M03A1.7	M03A1.7			FALSE
A_12_P101310	8.31793	up	3.05622	M03B6.3	M03B6.3			FALSE
A_12_P106501	2.61376	up	1.38613	M03D4.4.2	M03D4.4.2	zinc-finger protein [M03D4.4.2]		FALSE
A_12_P106795	4.95787	up	2.30972	M03E7.2	M03E7.2			FALSE
A_12_P115847	6.04399	up	2.5955	M03F4.6	M03F4.6			FALSE
A_12_P108976	2.44067	up	1.28728	M03F4.7a.1	M03F4.7a.1	calcium binding protein [M03F4.7a.1]		FALSE
A_12_P105172	2.98566	up	1.57805	M03F4.7b	M03F4.7b	calcium binding protein [M03F4.7a.1]		FALSE
A_12_P120351	5.6845	up	2.50703	M03F8.1	M03F8.1			FALSE
A_12_P102706	2.49641	up	1.31985	M04B2.5	M04B2.5	potassium channel protein [M04B2.5]		FALSE
A_12_P117749	2.29954	up	1.20134	M04B2.7	M04B2.7			FALSE
A_12_P114102	2.60515	up	1.38137	M04G7.2	M04G7.2	protein-tyrosine phosphatase [M04G7.2]		FALSE
A_12_P111784	2.36067	up	1.23919	M05B5.2	M05B5.2			FALSE
A_12_P101199	5.78063	up	2.53123	M05D6.9	M05D6.9			FALSE
A_12_P106023	2.3725	up	1.24641	M110.1	M110.1	collagen [M110.1]		FALSE
A_12_P114300	2.37788	up	1.24967	M110.2	M110.2			FALSE
A_12_P113683	4.92406	up	2.29985	M110.9	M110.9			FALSE
A_12_P117872	2.13947	up	1.09725	M153.3	M153.3			FALSE
A_12_P107633	4.90829	up	2.29522	M176.10	M176.10			FALSE
A_12_P109366	2.17479	up	1.12087	M176.8	M176.8	chitinase [M176.8]		FALSE
A_12_P119811	5.09392	up	2.34878	M195.1	M195.1	cuticle collagen [M195.1]		FALSE
A_12_P116949	2.90234	up	1.53722	M60.7	M60.7			FALSE
A_12_P116297	6.06881	up	2.60141	M7.10	M7.10			FALSE
A_12_P112261	3.55975	up	1.83178	M7.3.1	M7.3.1	KH domain family of RNA binding proteins. [M7.3.1]		FALSE
A_12_P101652	2.28871	up	1.19453	M79.2	M79.2			FALSE
A_12_P101566	2.79373	up	1.48219	M79.3	M79.3			FALSE
A_12_P112751	2.29784	up	1.20028	M79.4	M79.4			FALSE
A_12_P111493	2.55771	up	1.35485	M88.4	M88.4			FALSE
A_12_P111318	4.86394	up	2.28212	M88.6b	M88.6b	Leucine-rich repeats [M88.6a]		FALSE
A_12_P100944	2.39457	up	1.25977	R01E6.3b	R01E6.3b	carbonic anhydrase [R01E6.3b]		FALSE
A_12_P111244	2.54206	up	1.346	R01E6.5	R01E6.5			FALSE
A_12_P119236	3.32266	up	1.73234	R02C2.3	R02C2.3			FALSE
A_12_P101904	7.94243	up	2.98958	R02D3.6	R02D3.6			FALSE
A_12_P105913	4.95792	up	2.30974	R02F11.1	R02F11.1			FALSE
A_12_P100361	3.82225	up	1.93442	R03C1.1	R03C1.1			FALSE
A_12_P111032	2.98516	up	1.57781	R03E9.2	R03E9.2			FALSE
A_12_P101700	3.49594	up	1.80568	R03G5.1a.3	R03G5.1a.3	elongation factor EF-1-alpha [R03G5.1a.3]		FALSE
A_12_P105227	2.74006	up	1.45421	R03G5.1b	R03G5.1b	elongation factor EF-1-alpha [R03G5.1a.3]		FALSE
A_12_P116974	6.95662	up	2.79839	R03H10.4	R03H10.4			FALSE
A_12_P111491	2.4749	up	1.30737	R03H4.1	R03H4.1			FALSE
A_12_P100395	15.5961	up	3.96312	R03H4.6	R03H4.6			FALSE
A_12_P109015	2.57786	up	1.36617	R04B3.3	R04B3.3			FALSE
A_12_P103447	4.53045	up	2.17965	R05A10.6	R05A10.6			FALSE
A_12_P115772	4.02997	up	2.01077	R05A10.7	R05A10.7			FALSE
A_12_P117320	2.12617	up	1.08826	R05D3.9	R05D3.9			FALSE
A_12_P112816	5.80452	up	2.53718	R05G6.9	R05G6.9			FALSE
A_12_P106080	3.53674	up	1.82242	R05G9R.1	R05G9R.1			FALSE
A_12_P115537	11.523	up	3.52645	R05H10.6	R05H10.6	Cadherin (3 domains) [R05H10.6]		FALSE
A_12_P111548	2.65101	up	1.40654	R05H11.2	R05H11.2			FALSE
A_12_P114534	2.36027	up	1.23895	R06B10.2	R06B10.2			FALSE
A_12_P104306	2.52186	up	1.33449	R06B9.2	R06B9.2	dihydroxyvitamin D3-induced protein [R06B9.2]		FALSE
A_12_P107450	2.39303	up	1.25884	R06B9.4	R06B9.4	dihydroxyvitamin D3-induced protein [R06B9.4]		FALSE
A_12_P109071	2.43885	up	1.2862	R06C7.3.3	R06C7.3.3	dihydropyrimidinase [R06C7.3.3]		FALSE
A_12_P106924	2.97234	up	1.5716	R06C7.3.3	R06C7.3.3	dihydropyrimidinase [R06C7.3.3]		FALSE
A_12_P113337	2.4278	up	1.27965	R06F6.11	R06F6.11			FALSE
A_12_P102749	3.98414	up	1.99427	R07A4.3	R07A4.3			FALSE
A_12_P119458	3.2708	up	1.70964	R07A4.4	R07A4.4			FALSE
A_12_P116204	2.57526	up	1.36472	R07B1.2.1	R07B1.2.1	galaptin domain [R07B1.2.1]		FALSE
A_12_P113354	3.63777	up	1.86305	R07B1.3.1	R07B1.3.1	membrane glycoprotein [R07B1.3.1]		FALSE
A_12_P100221	7.36549	up	2.88078	R07B1.5	R07B1.5			FALSE
A_12_P120277	4.5239	up	2.17757	R07B1.7	R07B1.7			FALSE
A_12_P117038	3.19827	up	1.67729	R07B7.14	R07B7.14	nuclear hormone receptor [R07B7.14]		FALSE
A_12_P115000	5.40688	up	2.4348	R07E3.2	R07E3.2			FALSE
A_12_P104360	4.98647	up	2.31802	R07E3.3	R07E3.3	cuticulin [R07E3.3]		FALSE
A_12_P111348	2.50948	up	1.32739	R07E3.4	R07E3.4	ADP,ATP carrier protein [R07E3.4]		FALSE
A_12_P101734	13.8645	up	3.79333	R07E3.6	R07E3.6			FALSE
A_12_P112137	4.28676	up	2.09989	R07E5.4	R07E5.4	Glutaredoxin [R07E5.4]		FALSE
A_12_P104196	10.4144	up	3.3805	R07G3.6	R07G3.6			FALSE
A_12_P103067	2.38431	up	1.25357	R07G3.8	R07G3.8			FALSE
A_12_P120288	3.23008	up	1.69157	R08A2.4	R08A2.4			FALSE
A_12_P104374	8.23818	up	3.04233	R08B4.1a	R08B4.1a	groundhog [R08B4.1a]		FALSE
A_12_P109059	9.99311	up	3.32093	R08E5.4	R08E5.4			FALSE
A_12_P107190	2.23191	up	1.15828	R08F11.4	R08F11.4			FALSE
A_12_P118456	2.04153	up	1.02965	R09A1.5	R09A1.5			FALSE
A_12_P109953	5.43104	up	2.44123	R09A8.4	R09A8.4	cuticle collagen [R09A8.4]		FALSE
A_12_P102586	2.28126	up	1.18983	R09A8.5	R09A8.5			FALSE
A_12_P107600	2.95772	up	1.56449	R09B5.11	R09B5.11	sugar transporter [R09B5.11]		FALSE
A_12_P118668	4.01035	up	2.00373	R09B5.4	R09B5.4			FALSE
A_12_P101752	2.25803	up	1.17507	R09B5.5	R09B5.5			FALSE
A_12_P117224	17.2627	up	4.10959	R09B5.8	R09B5.8			FALSE
A_12_P103533	2.83153	up	1.50158	R09B5.9	R09B5.9			FALSE
A_12_P106035	3.10169	up	1.63305	R09F10.2	R09F10.2			FALSE
A_12_P113196	3.12202	up	1.64248	R09H10.4	R09H10.4			FALSE
A_12_P105009	2.04971	up	1.03542	R102.3	R102.3			FALSE
A_12_P116844	6.61729	up	2.72624	R10D12.1.2	R10D12.1.2	sodium/phosphate transporter [R10D12.1.2]		FALSE
A_12_P102881	4.90235	up	2.29347	R10E11.9	R10E11.9			FALSE
A_12_P101775	2.40219	up	1.26435	R10H1.1	R10H1.1	trypsin inhibitor [R10H1.1]		FALSE
A_12_P118288	10.0686	up	3.3318	R10H1.4	R10H1.4			FALSE
A_12_P100730	7.842	up	2.97122	R11A5.7	R11A5.7	zinc carboxypeptidase [R11A5.7]		FALSE
A_12_P118948	2.59672	up	1.37669	R11A8.3	R11A8.3	UDP-glucuronosyltransferase [R11A8.3]		FALSE
A_12_P107058	2.9889	up	1.57961	R11D1.3	R11D1.3			FALSE
A_12_P117584	3.00284	up	1.58633	R11F4.1.2	R11F4.1.2	Glycerol kinase [R11F4.1.2]		FALSE
A_12_P106085	2.47536	up	1.30764	R11G11.2b	R11G11.2b	zinc finger protein [R11G11.2a]		FALSE
A_12_P119861	8.29046	up	3.05145	R11G11.6	R11G11.6			FALSE
A_12_P104872	3.93549	up	1.97654	R12E2.14	R12E2.14			FALSE
A_12_P103949	3.98295	up	1.99384	R12E2.15	R12E2.15			FALSE
A_12_P105083	4.15722	up	2.05562	R12E2.7	R12E2.7			FALSE
A_12_P101234	4.47023	up	2.16035	R12G8.1	R12G8.1	Phorbol esters / diacylglycerol binding domain (2 domains) [R12G8.1]		FALSE
A_12_P106047	2.05492	up	1.03908	R13A5.11	R13A5.11	Protein phosphatase [R13A5.11]		FALSE
A_12_P103986	2.5218	up	1.33445	R13A5.5	R13A5.5			FALSE
A_12_P108079	2.51092	up	1.32822	R13A5.6	R13A5.6			FALSE
A_12_P108743	6.68075	up	2.74001	R13F6.8	R13F6.8			FALSE
A_12_P109163	2.89838	up	1.53524	R13H4.1	R13H4.1			FALSE
A_12_P117354	5.41941	up	2.43813	R13H4.8	R13H4.8			FALSE
A_12_P109975	2.96704	up	1.56902	R151.5.2	R151.5.2	Zinc metalloprotease [R151.5.2]		FALSE
A_12_P109179	2.43944	up	1.28655	R155.3	R155.3			FALSE
A_12_P101000	2.38636	up	1.25481	R173.4.2	R173.4.2			FALSE
A_12_P119271	2.47788	up	1.3091	R186.5	R186.5	potassium channel protein [R186.5]		FALSE
A_12_P115018	4.18783	up	2.0662	R186.6	R186.6	Rhodanese-like domain [R186.6]		FALSE
A_12_P116607	10.1944	up	3.3497	R57.2	R57.2			FALSE
A_12_P106930	2.12592	up	1.08809	R74.3.1	R74.3.1	X box DNA binding protein-1 [R74.3.1]		FALSE
A_12_P115540	2.82006	up	1.49573	R90.3	R90.3	Transthyretin-like family [R90.3]		FALSE
A_12_P103978	2.90556	up	1.53882	SSSD1.1	SSSD1.1	neural cell adhesion protein [SSSD1.1]		FALSE
A_12_P120271	6.54044	up	2.70939	T01B10.1	T01B10.1			FALSE
A_12_P109216	4.02318	up	2.00834	T01B10.2	T01B10.2			FALSE
A_12_P105324	3.01736	up	1.59329	T01B11.4	T01B11.4	ADP/ATP translocase [T01B11.4]		FALSE
A_12_P103394	2.45725	up	1.29705	T01B11.7.1	T01B11.7.1	transmembrane transporter [T01B11.7.1]		FALSE
A_12_P118118	11.2186	up	3.48782	T01B7.7	T01B7.7	cuticle collagen ROL-6 [T01B7.7]		FALSE
A_12_P106849	5.50837	up	2.46162	T01B7.8	T01B7.8			FALSE
A_12_P120104	2.98831	up	1.57933	T01B7.9	T01B7.9			FALSE
A_12_P108749	3.81788	up	1.93277	T01D1.3	T01D1.3			FALSE
A_12_P120331	2.72109	up	1.44418	T01D1.4	T01D1.4			FALSE
A_12_P109032	2.52165	up	1.33437	T01D3.1.1	T01D3.1.1	EGF-like domains [T01D3.1.1]		FALSE
A_12_P119902	2.44801	up	1.29161	T01D3.3a	T01D3.3a	Von Willebrand factor-like [T01D3.3a]		FALSE
A_12_P110467	2.52596	up	1.33683	T01D3.3b	T01D3.3b	Copper/zinc superoxide dismutases (SODC) [T01D3.3b]		FALSE
A_12_P111443	2.81471	up	1.49299	T01G5.1	T01G5.1	tyrosine-protein kinase (KIN15/KIN16 subfamily) [T01G5.1]		FALSE
A_12_P109230	4.7359	up	2.24364	T01G9.1	T01G9.1			FALSE
A_12_P108759	2.11248	up	1.07894	T02B11.4	T02B11.4			FALSE
A_12_P104857	2.7546	up	1.46184	T02C12.4	T02C12.4			FALSE
A_12_P101589	15.1392	up	3.92021	T02E9.2	T02E9.2			FALSE
A_12_P115868	2.41653	up	1.27294	T03D3.1	T03D3.1	UDP-glucuronosyltransferase [T03D3.1]		FALSE
A_12_P107587	2.21283	up	1.14589	T03D8.3	T03D8.3	neuroendocrine protein 7B2 [T03D8.3]		FALSE
A_12_P103135	3.33137	up	1.73612	T03D8.4	T03D8.4			FALSE
A_12_P117050	3.93633	up	1.97685	T03D8.5	T03D8.5	Natriuretic peptides receptors, guanylate cyclase [T03D8.5]		FALSE
A_12_P119134	8.13213	up	3.02363	T03D8.6	T03D8.6	Gamma-glutamyltranspeptidase [T03D8.6]		FALSE
A_12_P114312	3.22936	up	1.69125	T03E6.1	T03E6.1			FALSE
A_12_P100520	15.6824	up	3.97107	T03G6.1	T03G6.1			FALSE
A_12_P119895	2.22499	up	1.1538	T04A8.3	T04A8.3	C-type lectin [T04A8.3]		FALSE
A_12_P120001	2.38563	up	1.25437	T04C12.3.1	T04C12.3.1			FALSE
A_12_P106137	2.13457	up	1.09394	T04F3.2	T04F3.2	thyroglobulin and EF hand domains [T04F3.2]		FALSE
A_12_P105534	4.82909	up	2.27175	T04F3.3	T04F3.3	protein tyrosine phosphatase [T04F3.3]		FALSE
A_12_P106001	2.31756	up	1.21261	T04F8.4	T04F8.4	cuticlin [T04F8.4]		FALSE
A_12_P115259	4.06382	up	2.02284	T04G9.2	T04G9.2	zinc metalloprotease [T04G9.2]		FALSE
A_12_P101171	5.74907	up	2.52333	T04H1.6	T04H1.6	low-density lipoprotein receptor [T04H1.6]		FALSE
A_12_P109735	2.65726	up	1.40994	T05A10.3	T05A10.3	Transthyretin-like family [T05A10.3]		FALSE
A_12_P112961	3.40152	up	1.76618	T05A6.1.2	T05A6.1.2			FALSE
A_12_P119659	2.08705	up	1.06147	T05A7.4.1	T05A7.4.1	nuclear phosphoprotein (weak) [T05A7.4.1]		FALSE
A_12_P105743	2.46719	up	1.30287	T05C1.1	T05C1.1			FALSE
A_12_P111857	11.9144	up	3.57464	T05C1.3	T05C1.3			FALSE
A_12_P112451	10.7496	up	3.42621	T05C12.10	T05C12.10	hedgehog-like protein [T05C12.10]		FALSE
A_12_P114340	2.43324	up	1.28288	T05C12.11	T05C12.11			FALSE
A_12_P105407	2.22926	up	1.15656	T05C12.3	T05C12.3	2,4-dienoyl-CoA reductase [T05C12.3]		FALSE
A_12_P115101	4.46891	up	2.15992	T05C12.4	T05C12.4			FALSE
A_12_P103580	3.54728	up	1.82671	T05C3.4	T05C3.4			FALSE
A_12_P115494	4.62643	up	2.2099	T05D4.4	T05D4.4			FALSE
A_12_P111530	2.08997	up	1.06348	T05E11.2	T05E11.2			FALSE
A_12_P116647	2.60387	up	1.38065	T05E12.6	T05E12.6			FALSE
A_12_P112090	2.17045	up	1.118	T05F1.10	T05F1.10	Alcohol/other dehydrogenases, short chain type [T05F1.10]		FALSE
A_12_P111731	3.80762	up	1.92889	T05G5.11	T05G5.11			FALSE
A_12_P119208	4.17805	up	2.06283	T05G5.12	T05G5.12			FALSE
A_12_P104123	2.85711	up	1.51456	T05G5.6.1	T05G5.6.1	Enoyl-CoA hydratase [T05G5.6.1]		FALSE
A_12_P104750	9.2316	up	3.20658	T05H10.3	T05H10.3			FALSE
A_12_P111763	3.87991	up	1.95602	T05H4.7	T05H4.7	chitinase [T05H4.7]		FALSE
A_12_P105180	10.0768	up	3.33297	T06A4.1a	T06A4.1a	carboxypeptidase [T06A4.1a]		FALSE
A_12_P107501	5.2578	up	2.39446	T06A4.3b	T06A4.3b	carboxypeptidase [T06A4.3a]		FALSE
A_12_P112166	2.16476	up	1.1142	T06C12.7	T06C12.7	Zinc finger, C4 type (two domains) [T06C12.7]		FALSE
A_12_P111838	8.37997	up	3.06695	T06D8.10.1	T06D8.10.1	peroxidase [T06D8.10.1]		FALSE
A_12_P102542	3.43798	up	1.78156	T06D8.3	T06D8.3			FALSE
A_12_P107568	3.69952	up	1.88734	T06E4.10	T06E4.10			FALSE
A_12_P112695	3.40424	up	1.76733	T06E4.11	T06E4.11			FALSE
A_12_P103543	2.16622	up	1.11518	T06E4.6	T06E4.6	collagen [T06E4.6]		FALSE
A_12_P110426	4.00448	up	2.00161	T06E4.8	T06E4.8			FALSE
A_12_P113056	3.52791	up	1.81881	T06E4.9	T06E4.9			FALSE
A_12_P109769	2.72023	up	1.44373	T06G6.12	T06G6.12			FALSE
A_12_P112262	17.8791	up	4.16021	T06G6.6	T06G6.6			FALSE
A_12_P108724	5.24077	up	2.38978	T07C12.8	T07C12.8			FALSE
A_12_P118891	2.82586	up	1.49869	T07C4.9a.1	T07C4.9a.1	Annexin [T07C4.9a.1]		FALSE
A_12_P103975	2.56702	up	1.3601	T07D10.6	T07D10.6			FALSE
A_12_P112117	2.50311	up	1.32372	T07E3.6b	T07E3.6b			FALSE
A_12_P108758	4.48513	up	2.16515	T07F10.4.1	T07F10.4.1	Human mRNA (KIAA0033) like protein [T07F10.4.1]		FALSE
A_12_P118462	2.1933	up	1.1331	T07F10.6	T07F10.6			FALSE
A_12_P105850	4.27436	up	2.09571	T07G12.3	T07G12.3			FALSE
A_12_P110645	2.2381	up	1.16227	T07H3.2	T07H3.2			FALSE
A_12_P104561	6.00632	up	2.58648	T07H6.3a.1	T07H6.3a.1	collagen [T07H6.3a.1]		FALSE
A_12_P119211	3.68003	up	1.87972	T07H6.3b.2	T07H6.3b.2	collagen [T07H6.3a.1]		FALSE
A_12_P120361	5.08897	up	2.34737	T07H8.6	T07H8.6			FALSE
A_12_P103009	2.56503	up	1.35898	T08A9.2	T08A9.2			FALSE
A_12_P106589	2.34954	up	1.23238	T08B1.3.2	T08B1.3.2	aldehyde dehydrogenase [T08B1.3.2]		FALSE
A_12_P116183	2.56952	up	1.3615	T08B1.6	T08B1.6	long-chain fatty-acid CoA ligase [T08B1.6]		FALSE
A_12_P104005	2.41324	up	1.27097	T08E11.7	T08E11.7			FALSE
A_12_P100711	2.70758	up	1.437	T08G2.2	T08G2.2			FALSE
A_12_P109240	2.3316	up	1.22132	T08G3.4	T08G3.4			FALSE
A_12_P108684	4.52467	up	2.17781	T09F5.1	T09F5.1			FALSE
A_12_P116071	5.7879	up	2.53304	T09F5.9	T09F5.9	C-type lectin [T09F5.9]		FALSE
A_12_P116624	13.1013	up	3.71164	T10B10.1	T10B10.1	collagen [T10B10.1]		FALSE
A_12_P104593	3.19561	up	1.67609	T10B5.10	T10B5.10			FALSE
A_12_P116829	2.25431	up	1.17269	T10B5.8	T10B5.8	NADH oxidase [T10B5.8]		FALSE
A_12_P104869	3.52481	up	1.81755	T10B9.1	T10B9.1	cytochrome P450 [T10B9.1]		FALSE
A_12_P102245	3.53953	up	1.82356	T10B9.2	T10B9.2	cytochrome P450 [T10B9.2]		FALSE
A_12_P118960	4.66258	up	2.22113	T10B9.3	T10B9.3	cytochrome P450 [T10B9.3]		FALSE
A_12_P110369	3.76384	up	1.91221	T10B9.7	T10B9.7	cytochrome P450 [T10B9.7]		FALSE
A_12_P118102	2.93837	up	1.55502	T10C6.12	T10C6.12	histone H2A [T10C6.12]		FALSE
A_12_P103951	7.46525	up	2.90019	T10D4.4	T10D4.4			FALSE
A_12_P120020	2.62079	up	1.39	T10D4.7	T10D4.7			FALSE
A_12_P117636	4.27856	up	2.09713	T10E10.2.1	T10E10.2.1	collagen [T10E10.2.1]		FALSE
A_12_P112076	3.73618	up	1.90156	T10E10.4	T10E10.4			FALSE
A_12_P107047	6.92363	up	2.79153	T10E10.5	T10E10.5	collagen [T10E10.5]		FALSE
A_12_P108880	5.2567	up	2.39416	T10E10.6	T10E10.6	collagen [T10E10.6]		FALSE
A_12_P112190	4.63744	up	2.21333	T10E10.6	T10E10.6	collagen [T10E10.6]		FALSE
A_12_P105309	4.21149	up	2.07433	T10E9.3	T10E9.3			FALSE
A_12_P111615	2.87934	up	1.52574	T10G3.1	T10G3.1			FALSE
A_12_P108883	2.25603	up	1.17379	T10G3.2	T10G3.2			FALSE
A_12_P109848	2.98181	up	1.57619	T10H10.1	T10H10.1	myosin [T10H10.1]		FALSE
A_12_P119888	6.37915	up	2.67336	T10H4.10	T10H4.10	cytochrome P450 [T10H4.10]		FALSE
A_12_P119118	3.32194	up	1.73203	T10H4.6	T10H4.6	7TM chemoreceptor, srw family [T10H4.6]		FALSE
A_12_P101305	2.55849	up	1.35529	T11B7.5.3	T11B7.5.3			FALSE
A_12_P103059	2.17042	up	1.11797	T12A7.1.2	T12A7.1.2	C2 domain (2 domains) [T12A7.1.2]		FALSE
A_12_P100071	7.63906	up	2.93339	T12A7.3	T12A7.3	testis-specific protein TPX1 like [T12A7.3]		FALSE
A_12_P109335	11.3458	up	3.50409	T12E12.6	T12E12.6	zinc metalloprotease [T12E12.6]		FALSE
A_12_P111931	2.36982	up	1.24477	T13A10.5a	T13A10.5a			FALSE
A_12_P117812	3.83179	up	1.93802	T13C2.2	T13C2.2			FALSE
A_12_P100844	4.83991	up	2.27498	T13C5.3	T13C5.3			FALSE
A_12_P117163	2.04413	up	1.03149	T13C5.5b.1	T13C5.5b.1			FALSE
A_12_P117596	2.46006	up	1.29869	T13C5.6	T13C5.6			FALSE
A_12_P111495	3.89767	up	1.96261	T13C5.7	T13C5.7			FALSE
A_12_P101080	2.47858	up	1.30952	T13H10.1	T13H10.1	Src homology domain 2, tyrosine-protein kinase (FES/FPS subfamily) [T13H10.1]		FALSE
A_12_P109051	4.19818	up	2.06976	T13H10.2	T13H10.2			FALSE
A_12_P109604	5.50522	up	2.4608	T13H5.3	T13H5.3	chitinase-like repeats [T13H5.3]		FALSE
A_12_P117011	2.16855	up	1.11673	T14A8.1	T14A8.1			FALSE
A_12_P105775	8.89542	up	3.15306	T14A8.2	T14A8.2			FALSE
A_12_P117795	2.18413	up	1.12706	T14B1.1.1	T14B1.1.1			FALSE
A_12_P109572	22.3183	up	4.48016	T14B4.6	T14B4.6			FALSE
A_12_P100166	14.0563	up	3.81315	T14B4.7a.2	T14B4.7a.2			FALSE
A_12_P114377	13.7905	up	3.78561	T14B4.7b	T14B4.7b			FALSE
A_12_P114966	3.50131	up	1.8079	T14D7.2	T14D7.2			FALSE
A_12_P101417	5.0379	up	2.33282	T14E8.3	T14E8.3	G-protein coupled receptor (family 1) [T14E8.3]		FALSE
A_12_P108524	2.93564	up	1.55368	T15H9.4	T15H9.4			FALSE
A_12_P113622	2.34649	up	1.23051	T16A1.3	T16A1.3			FALSE
A_12_P104130	2.74671	up	1.45771	T16G1.1	T16G1.1			FALSE
A_12_P104088	2.38395	up	1.25335	T16G1.2	T16G1.2			FALSE
A_12_P109626	5.84401	up	2.54696	T16G1.8	T16G1.8			FALSE
A_12_P102701	9.16505	up	3.19614	T17H7.1.1	T17H7.1.1			FALSE
A_12_P105767	6.63794	up	2.73074	T17H7.7	T17H7.7			FALSE
A_12_P109220	4.8106	up	2.26622	T18H9.1	T18H9.1			FALSE
A_12_P103424	4.4438	up	2.15179	T19A5.3a	T19A5.3a			FALSE
A_12_P109778	3.93388	up	1.97595	T19B10.2.2	T19B10.2.2			FALSE
A_12_P111844	3.61724	up	1.85489	T19B10.9	T19B10.9	max protein like [T19B10.9]		FALSE
A_12_P115213	2.56108	up	1.35675	T19C3.3	T19C3.3			FALSE
A_12_P115970	8.8596	up	3.14724	T19C4.1	T19C4.1			FALSE
A_12_P101861	4.51323	up	2.17416	T19C4.7	T19C4.7			FALSE
A_12_P104476	4.97229	up	2.31391	T19D7.2	T19D7.2			FALSE
A_12_P106486	4.16153	up	2.05711	T19D7.3	T19D7.3			FALSE
A_12_P119287	2.25115	up	1.17066	T19H12.1	T19H12.1	UDP-glucuronosyltransferase [T19H12.1]		FALSE
A_12_P113817	2.24684	up	1.1679	T20B12.6b	T20B12.6b			FALSE
A_12_P117096	3.17315	up	1.66592	T20B6.3	T20B6.3			FALSE
A_12_P105123	2.49002	up	1.31616	T20D4.11	T20D4.11			FALSE
A_12_P111294	4.07558	up	2.02701	T20D4.12	T20D4.12			FALSE
A_12_P104849	2.41429	up	1.2716	T20D4.7	T20D4.7			FALSE
A_12_P115404	3.47274	up	1.79607	T20F5.4.1	T20F5.4.1			FALSE
A_12_P101592	6.04401	up	2.59551	T20G5.12	T20G5.12			FALSE
A_12_P100544	4.40624	up	2.13955	T20G5.13	T20G5.13			FALSE
A_12_P111742	2.22272	up	1.15233	T20H4.2	T20H4.2			FALSE
A_12_P107873	3.78866	up	1.92169	T21B10.6.3	T21B10.6.3	cuticlin like [T21B10.6.3]		FALSE
A_12_P105862	6.46648	up	2.69298	T21B4.2	T21B4.2	collagen [T21B4.2]		FALSE
A_12_P118783	4.3382	up	2.1171	T21C9.9	T21C9.9			FALSE
A_12_P100807	2.71525	up	1.44109	T21D11.1	T21D11.1	zinc protease [T21D11.1]		FALSE
A_12_P109602	3.27942	up	1.71344	T21D12.11	T21D12.11			FALSE
A_12_P110650	7.38515	up	2.88463	T21D12.2	T21D12.2	cuticular collagen [T21D12.2]		FALSE
A_12_P116909	3.70627	up	1.88997	T21D12.7	T21D12.7	protease inhibitor [T21D12.7]		FALSE
A_12_P117501	7.53752	up	2.91409	T21D9.1	T21D9.1	procollagen alpha [T21D9.1]		FALSE
A_12_P119355	7.66137	up	2.9376	T21E8.2	T21E8.2	p-glycoprotein [T21E8.2]		FALSE
A_12_P108012	8.63085	up	3.1095	T21E8.2	T21E8.2	p-glycoprotein [T21E8.2]		FALSE
A_12_P114665	5.53096	up	2.46753	T21E8.3	T21E8.3	p-glycoprotein [T21E8.3]		FALSE
A_12_P104644	2.43778	up	1.28557	T21F4.1	T21F4.1			FALSE
A_12_P104432	2.06074	up	1.04317	T21G5.5b	T21G5.5b			FALSE
A_12_P112194	2.25711	up	1.17448	T21G5.5b	T21G5.5b			FALSE
A_12_P111248	6.47027	up	2.69383	T21H3.2	T21H3.2			FALSE
A_12_P102116	4.52509	up	2.17795	T21H3.4	T21H3.4			FALSE
A_12_P119601	4.18848	up	2.06643	T22B11.2	T22B11.2			FALSE
A_12_P119242	5.00988	up	2.32478	T22B2.6	T22B2.6			FALSE
A_12_P105231	9.92672	up	3.31132	T22B3.1	T22B3.1	DPY-20 protein [T22B3.1]		FALSE
A_12_P112757	7.49468	up	2.90587	T22B7.3	T22B7.3			FALSE
A_12_P104870	2.16927	up	1.11721	T22C8.6	T22C8.6			FALSE
A_12_P100846	2.19987	up	1.13742	T22C8.7	T22C8.7	cuticulin [T22C8.7]		FALSE
A_12_P104998	2.64107	up	1.40112	T22D1.8	T22D1.8			FALSE
A_12_P113108	4.08711	up	2.03108	T22E5.3	T22E5.3			FALSE
A_12_P120215	2.36821	up	1.2438	T22E7.2	T22E7.2			FALSE
A_12_P106598	6.70487	up	2.74521	T22F7.5	T22F7.5			FALSE
A_12_P107164	3.8248	up	1.93539	T22H6.2b	T22H6.2b	1-pyroline-5-carboxylate synthetase [T22H6.2a.3]		FALSE
A_12_P107948	2.38363	up	1.25316	T22H9.3	T22H9.3			FALSE
A_12_P108612	3.48663	up	1.80183	T22H9.4	T22H9.4			FALSE
A_12_P106082	2.88121	up	1.52668	T23B12.5	T23B12.5			FALSE
A_12_P110535	2.32447	up	1.2169	T23B3.2	T23B3.2			FALSE
A_12_P102723	2.63069	up	1.39544	T23D8.2	T23D8.2	tetraspanin [T23D8.2]		FALSE
A_12_P102473	2.90421	up	1.53814	T23E1.1	T23E1.1			FALSE
A_12_P108623	2.13019	up	1.09098	T23E1.3	T23E1.3			FALSE
A_12_P104403	2.95844	up	1.56484	T23F1.5	T23F1.5			FALSE
A_12_P114652	4.21713	up	2.07626	T23F1.6	T23F1.6			FALSE
A_12_P110874	4.53705	up	2.18175	T23F2.1.1	T23F2.1.1	glycosyltransferase [T23F2.1.1]		FALSE
A_12_P111063	2.46053	up	1.29897	T23F2.2b	T23F2.2b			FALSE
A_12_P120085	3.1464	up	1.6537	T23F4.4	T23F4.4	protease [T23F4.4]		FALSE
A_12_P108798	7.55538	up	2.9175	T23F6.5	T23F6.5			FALSE
A_12_P101302	4.62611	up	2.2098	T23G11.6	T23G11.6	Rat insulin-like growth factor binding protein complex acid labile chain like [T23G11.6]		FALSE
A_12_P113297	2.40441	up	1.26568	T23G4.1	T23G4.1			FALSE
A_12_P100840	2.17924	up	1.12382	T23H2.2	T23H2.2	C2 domain protein [T23H2.2]		FALSE
A_12_P106229	2.62158	up	1.39044	T24A6.10	T24A6.10			FALSE
A_12_P113422	2.95897	up	1.5651	T24A6.3	T24A6.3	ground-like [T24A6.3]		FALSE
A_12_P114021	3.56201	up	1.83269	T24A6.7	T24A6.7			FALSE
A_12_P102121	5.16305	up	2.36822	T24C12.4	T24C12.4			FALSE
A_12_P119865	4.61562	up	2.20652	T24C2.1	T24C2.1	cuticlin like [T24C2.1]		FALSE
A_12_P117161	2.64273	up	1.40203	T24D8.5	T24D8.5			FALSE
A_12_P115389	4.95101	up	2.30772	T24E12.4	T24E12.4	7TM chemoreceptor, srx family [T24E12.4]		FALSE
A_12_P104550	2.35074	up	1.23311	T24F1.3.1	T24F1.3.1	DAG binding domain [T24F1.3.1]		FALSE
A_12_P100232	6.58138	up	2.71839	T24F1.7	T24F1.7			FALSE
A_12_P111123	2.49978	up	1.3218	T24H10.2	T24H10.2	BZIP protein [T24H10.2]		FALSE
A_12_P112980	2.75032	up	1.4596	T24H10.8	T24H10.8			FALSE
A_12_P103260	4.55053	up	2.18603	T25D10.3	T25D10.3			FALSE
A_12_P110706	2.46655	up	1.30249	T25D10.4	T25D10.4			FALSE
A_12_P112670	4.68273	up	2.22735	T25E4.1	T25E4.1			FALSE
A_12_P113793	2.27138	up	1.18357	T25F10.3.2	T25F10.3.2			FALSE
A_12_P115962	2.42247	up	1.27648	T25G12.4	T25G12.4	ras-related protein [T25G12.4]		FALSE
A_12_P105215	4.55192	up	2.18647	T26A8.3	T26A8.3			FALSE
A_12_P119415	10.104	up	3.33686	T26C5.2.2	T26C5.2.2			FALSE
A_12_P109866	4.3705	up	2.1278	T26E3.1	T26E3.1	C-type lectin [T26E3.1]		FALSE
A_12_P105369	3.86504	up	1.95048	T26E3.6	T26E3.6	fibrillin [T26E3.6]		FALSE
A_12_P117035	3.61202	up	1.85281	T26E4.5	T26E4.5			FALSE
A_12_P101292	2.27082	up	1.18321	T27A1.6	T27A1.6	transcription regulator [T27A1.6]		FALSE
A_12_P116539	6.1251	up	2.61473	T27A10.6	T27A10.6			FALSE
A_12_P107292	2.22753	up	1.15545	T27A3.5	T27A3.5			FALSE
A_12_P114786	2.11063	up	1.07768	T27B1.2	T27B1.2	zinc finger [T27B1.2]		FALSE
A_12_P111682	3.1454	up	1.65324	T27C4.2	T27C4.2			FALSE
A_12_P115314	2.39974	up	1.26288	T27D12.1.2	T27D12.1.2	sodium/phosphate transporter [T27D12.1.2]		FALSE
A_12_P117083	2.21375	up	1.14649	T27E4.7.1	T27E4.7.1			FALSE
A_12_P117389	3.25488	up	1.7026	T27F6.8	T27F6.8			FALSE
A_12_P109435	4.55192	up	2.18647	T28A11.19	T28A11.19			FALSE
A_12_P117882	3.99621	up	1.99863	T28C12.6	T28C12.6			FALSE
A_12_P100306	5.3527	up	2.42027	T28C6.4	T28C6.4	cuticle collagen [T28C6.4]		FALSE
A_12_P104862	5.4896	up	2.4567	T28C6.6	T28C6.6	cuticle collagen [T28C6.6]		FALSE
A_12_P102172	10.4467	up	3.38497	T28F2.6	T28F2.6	cuticular collagen [T28F2.6]		FALSE
A_12_P105268	9.19073	up	3.20018	T28F2.8	T28F2.8	cuticular collagen [T28F2.8]		FALSE
A_12_P100091	2.16175	up	1.1122	T28F3.6	T28F3.6			FALSE
A_12_P119661	2.38561	up	1.25436	VY35H6BL.2	VY35H6BL.2			FALSE
A_12_P113065	3.44493	up	1.78447	VZK822L.2	VZK822L.2			FALSE
A_12_P112379	2.32026	up	1.21429	W01A11.5	W01A11.5	carnitine palmitoyltransferase [W01A11.5]		FALSE
A_12_P119764	3.87432	up	1.95394	W01A11.7.1	W01A11.7.1			FALSE
A_12_P102951	3.68117	up	1.88016	W01A8.6	W01A8.6	carboxypeptidase b like [W01A8.6]		FALSE
A_12_P102946	12.5195	up	3.6461	W01B6.7	W01B6.7	cuticle collagen (CC02) [W01B6.7]		FALSE
A_12_P109492	3.06701	up	1.61683	W01C8.5	W01C8.5			FALSE
A_12_P101378	14.9008	up	3.89732	W01F3.3	W01F3.3	Kunitz/Bovine pancreatic trypsin inhibitor domain (10 domains), Thyroglobulin type-1 repeat [W01F3.3]		FALSE
A_12_P112934	4.84264	up	2.2758	W02A2.3	W02A2.3			FALSE
A_12_P118107	2.31747	up	1.21255	W02B3.5	W02B3.5			FALSE
A_12_P120019	5.02506	up	2.32914	W02D7.10	W02D7.10			FALSE
A_12_P113026	5.60401	up	2.48646	W03A5.3	W03A5.3			FALSE
A_12_P115427	6.35608	up	2.66814	W03B1.6	W03B1.6			FALSE
A_12_P102872	2.66921	up	1.41641	W03C9.4	W03C9.4	transcription factor lin-29 [W03C9.4]		FALSE
A_12_P101175	2.3729	up	1.24665	W03C9.6	W03C9.6			FALSE
A_12_P103119	4.70164	up	2.23316	W03D2.7	W03D2.7			FALSE
A_12_P116175	4.48583	up	2.16537	W03D2.9	W03D2.9			FALSE
A_12_P101565	8.68712	up	3.11888	W03D8.5	W03D8.5			FALSE
A_12_P101718	2.8916	up	1.53187	W03F8.6	W03F8.6			FALSE
A_12_P101008	4.45129	up	2.15422	W04A8.4.2	W04A8.4.2			FALSE
A_12_P103700	12.8397	up	3.68254	W04G3.1	W04G3.1			FALSE
A_12_P106102	19.1616	up	4.26015	W04G3.2.2	W04G3.2.2			FALSE
A_12_P103537	19.2097	up	4.26377	W04G3.3	W04G3.3			FALSE
A_12_P103207	14.6588	up	3.8737	W04G3.8.2	W04G3.8.2			FALSE
A_12_P113082	3.27034	up	1.70944	W05B2.2	W05B2.2	Kunitz/Bovine pancreatic trypsin inhibitor domain [W05B2.2]		FALSE
A_12_P117289	2.67351	up	1.41874	W05E7.3	W05E7.3			FALSE
A_12_P100137	4.68233	up	2.22723	W05G11.3.1	W05G11.3.1	cuticular collagen [W05G11.3.1]		FALSE
A_12_P100986	2.70928	up	1.43791	W06B11.1	W06B11.1			FALSE
A_12_P112497	6.94544	up	2.79607	W06B11.4	W06B11.4	warthog [W06B11.4]		FALSE
A_12_P100346	2.74838	up	1.45858	W06F12.1a	W06F12.1a	serine/threonine kinase (CDC2/CDC28 subfamily) [W06F12.1a]		FALSE
A_12_P107007	2.17138	up	1.11861	W06F12.1a	W06F12.1a	serine/threonine kinase (CDC2/CDC28 subfamily) [W06F12.1a]		FALSE
A_12_P119662	2.3831	up	1.25284	W06H8.2	W06H8.2			FALSE
A_12_P120196	3.71197	up	1.89218	W07A12.4	W07A12.4	serine/threonine kinase [W07A12.4]		FALSE
A_12_P108454	2.75006	up	1.45946	W07G4.2	W07G4.2			FALSE
A_12_P120048	2.23354	up	1.15933	W07G4.6	W07G4.6			FALSE
A_12_P112906	7.42613	up	2.89261	W08D2.6	W08D2.6	collagen [W08D2.6]		FALSE
A_12_P106402	7.29152	up	2.86622	W08E12.2	W08E12.2			FALSE
A_12_P102730	5.99024	up	2.58261	W08E12.3	W08E12.3			FALSE
A_12_P107512	5.63564	up	2.49458	W08E12.4	W08E12.4			FALSE
A_12_P118790	2.56845	up	1.3609	W08E12.8	W08E12.8			FALSE
A_12_P108800	9.00799	up	3.17121	W08F4.6	W08F4.6			FALSE
A_12_P110913	5.80567	up	2.53746	W08G11.1	W08G11.1			FALSE
A_12_P101643	2.56513	up	1.35903	W09D10.5	W09D10.5			FALSE
A_12_P116537	2.26086	up	1.17687	W09D12.1.3	W09D12.1.3	zinc metalloprotease [W09D12.1.3]		FALSE
A_12_P109333	12.1081	up	3.5979	W09G10.1	W09G10.1	collagen [W09G10.1]		FALSE
A_12_P116867	2.30224	up	1.20304	W09G12.7	W09G12.7			FALSE
A_12_P117858	3.44217	up	1.78332	W10G11.12	W10G11.12			FALSE
A_12_P101410	8.14372	up	3.02569	W10G11.14	W10G11.14			FALSE
A_12_P114131	2.33483	up	1.22332	W10G6.3.1	W10G6.3.1	intermediate filament protein [W10G6.3.1]		FALSE
A_12_P101667	17.3724	up	4.11873	Y102A11A.5	Y102A11A.5			FALSE
A_12_P103182	3.52915	up	1.81932	Y102A11A.7	Y102A11A.7			FALSE
A_12_P117682	9.90441	up	3.30807	Y102A5C.16	Y102A5C.16	Lectin C-type domain [Y102A5C.16]		FALSE
A_12_P105853	4.98961	up	2.31893	Y102E9.3	Y102E9.3			FALSE
A_12_P117235	3.08953	up	1.62739	Y110A2AL.4b	Y110A2AL.4b			FALSE
A_12_P116977	3.37477	up	1.75479	Y110A2AL.6	Y110A2AL.6			FALSE
A_12_P116473	6.38451	up	2.67458	Y110A2AL.7	Y110A2AL.7			FALSE
A_12_P117808	4.58249	up	2.19613	Y110A2AL.8b	Y110A2AL.8b			FALSE
A_12_P102174	2.18702	up	1.12897	Y116F11A.5	Y116F11A.5			FALSE
A_12_P115659	2.98803	up	1.5792	Y119D3A.4	Y119D3A.4			FALSE
A_12_P119411	3.61349	up	1.85339	Y11D7A.11	Y11D7A.11			FALSE
A_12_P100022	2.74953	up	1.45918	Y11D7A.14	Y11D7A.14	Myosin head (motor domain) [Y11D7A.14]		FALSE
A_12_P111007	12.4052	up	3.63287	Y11D7A.5	Y11D7A.5			FALSE
A_12_P102495	8.50148	up	3.08771	Y11D7A.9	Y11D7A.9			FALSE
A_12_P103081	2.30672	up	1.20584	Y12A6A.1	Y12A6A.1			FALSE
A_12_P104382	2.33078	up	1.22081	Y15E3A.1.1	Y15E3A.1.1	nuclear hormone receptor nhr-91 [Y15E3A.1.1]		FALSE
A_12_P101404	2.58796	up	1.37181	Y15E3A.4.3	Y15E3A.4.3			FALSE
A_12_P102824	2.55006	up	1.35053	Y15E3A.5	Y15E3A.5			FALSE
A_12_P108228	2.24405	up	1.16611	Y18D10A.10	Y18D10A.10			FALSE
A_12_P118980	2.19504	up	1.13425	Y18D10A.12	Y18D10A.12	Lectin C-type domain [Y18D10A.12]		FALSE
A_12_P110080	2.99142	up	1.58083	Y18D10A.2	Y18D10A.2			FALSE
A_12_P107237	3.3133	up	1.72827	Y18D10A.7.2	Y18D10A.7.2			FALSE
A_12_P107369	4.88092	up	2.28715	Y18H1A.8	Y18H1A.8			FALSE
A_12_P113722	5.04143	up	2.33383	Y18H1A.9	Y18H1A.9			FALSE
A_12_P116497	2.89499	up	1.53356	Y1A5A.1	Y1A5A.1	LIM domain containing proteins (2 domains) [Y1A5A.1]		FALSE
A_12_P106274	2.23363	up	1.15939	Y22D7AL.14	Y22D7AL.14			FALSE
A_12_P119304	2.92375	up	1.54782	Y22D7AR.12	Y22D7AR.12			FALSE
A_12_P102359	2.19861	up	1.13659	Y22D7AR.6	Y22D7AR.6			FALSE
A_12_P101017	2.20811	up	1.14281	Y22F5A.3	Y22F5A.3	SNAP-25 family [Y22F5A.3]		FALSE
A_12_P118083	3.05265	up	1.61006	Y22F5A.6	Y22F5A.6			FALSE
A_12_P119442	2.11103	up	1.07795	Y23B4A.2	Y23B4A.2			FALSE
A_12_P112640	2.53875	up	1.34412	Y23H5B.8	Y23H5B.8			FALSE
A_12_P112575	4.80437	up	2.26435	Y26D4A.2	Y26D4A.2			FALSE
A_12_P112372	2.79604	up	1.48338	Y26D4A.6	Y26D4A.6			FALSE
A_12_P104086	4.59565	up	2.20027	Y2H9A.3	Y2H9A.3	collagen [C50B6.4]		FALSE
A_12_P110038	3.35682	up	1.7471	Y32F6B.3	Y32F6B.3	RAS-like GTP-binding protein [Y32F6B.3]		FALSE
A_12_P108960	6.8461	up	2.77528	Y32G9B.1	Y32G9B.1			FALSE
A_12_P114203	5.12503	up	2.35756	Y34B4A.10.1	Y34B4A.10.1			FALSE
A_12_P107595	20.2951	up	4.34306	Y37A1B.7	Y37A1B.7			FALSE
A_12_P101860	3.83009	up	1.93738	Y37B11A.1	Y37B11A.1			FALSE
A_12_P100293	2.47146	up	1.30536	Y37D8A.15.1	Y37D8A.15.1			FALSE
A_12_P115901	2.81027	up	1.49071	Y37D8A.16	Y37D8A.16			FALSE
A_12_P108953	4.6695	up	2.22327	Y37D8A.3	Y37D8A.3			FALSE
A_12_P111900	3.25741	up	1.70372	Y37E11AL.4	Y37E11AL.4			FALSE
A_12_P116031	6.64951	up	2.73325	Y38A10A.2	Y38A10A.2			FALSE
A_12_P100380	2.56591	up	1.35947	Y38C1AB.5	Y38C1AB.5			FALSE
A_12_P103897	7.60332	up	2.92663	Y38C1BA.3	Y38C1BA.3	collagen [Y38C1BA.3]		FALSE
A_12_P115803	7.0759	up	2.82291	Y38E10A.15	Y38E10A.15			FALSE
A_12_P117900	5.01867	up	2.32731	Y38E10A.26	Y38E10A.26			FALSE
A_12_P109751	2.54488	up	1.3476	Y38E10A.7	Y38E10A.7			FALSE
A_12_P103408	2.16676	up	1.11554	Y38F1A.1	Y38F1A.1			FALSE
A_12_P106383	6.26963	up	2.64838	Y38F1A.3	Y38F1A.3			FALSE
A_12_P105699	3.30355	up	1.72402	Y38F1A.6.3	Y38F1A.6.3	Iron-containing alcohol dehydrogenases [Y38F1A.6.3]		FALSE
A_12_P103480	2.5918	up	1.37395	Y38F1A.7	Y38F1A.7			FALSE
A_12_P116879	3.50027	up	1.80747	Y38F1A.8	Y38F1A.8			FALSE
A_12_P114162	2.17883	up	1.12355	Y38F2AL.1	Y38F2AL.1			FALSE
A_12_P118631	3.51827	up	1.81486	Y38H6C.16	Y38H6C.16			FALSE
A_12_P106578	8.83826	up	3.14376	Y38H8A.1	Y38H8A.1			FALSE
A_12_P112645	2.38615	up	1.25469	Y38H8A.5	Y38H8A.5	Zinc finger, C2H2 type (2 domains) [Y38H8A.5]		FALSE
A_12_P106337	4.43694	up	2.14956	Y39A1A.19	Y39A1A.19	DIMETHYLANILINE MONOOXYGENASE (N-OXIDE FORMING) 5 (EC 1.14.13.8) (HEPATIC FLAVIN-CONTAINING MONOOXYGENASE 5) (FMO 5) (DIMETHYLANILINE OXIDA .. [Y39A1A.19]		FALSE
A_12_P116504	2.83931	up	1.50554	Y39A3A.4	Y39A3A.4	protein-tyrosine phosphatase [Y39A3A.4]		FALSE
A_12_P104711	5.57368	up	2.47863	Y39A3B.1	Y39A3B.1			FALSE
A_12_P105329	2.28146	up	1.18996	Y39A3CL.5b.3	Y39A3CL.5b.3			FALSE
A_12_P108270	3.03967	up	1.60391	Y39A3CL.5b.3	Y39A3CL.5b.3			FALSE
A_12_P105414	3.2195	up	1.68683	Y39A3CR.5	Y39A3CR.5			FALSE
A_12_P102898	3.02527	up	1.59706	Y39B6A.18	Y39B6A.18			FALSE
A_12_P116081	3.85041	up	1.94501	Y39B6A.27	Y39B6A.27			FALSE
A_12_P117744	5.52365	up	2.46562	Y39B6A.8	Y39B6A.8			FALSE
A_12_P115462	5.46125	up	2.44923	Y39B6A.9	Y39B6A.9			FALSE
A_12_P111118	2.93054	up	1.55117	Y39C12A.1	Y39C12A.1			FALSE
A_12_P112505	3.06456	up	1.61568	Y39G10AR.6b	Y39G10AR.6b			FALSE
A_12_P114324	3.3088	up	1.72631	Y39G8B.10	Y39G8B.10			FALSE
A_12_P104018	2.49284	up	1.31779	Y39G8C.2	Y39G8C.2	protein kinase [Y39G8C.2]		FALSE
A_12_P119386	4.49193	up	2.16734	Y39H10A.4	Y39H10A.4			FALSE
A_12_P118603	6.97749	up	2.80271	Y40C5A.2	Y40C5A.2	ankyrin-like protein [Y40C5A.2]		FALSE
A_12_P110488	2.4994	up	1.32158	Y40H7A.5	Y40H7A.5			FALSE
A_12_P102412	2.39582	up	1.26052	Y41C4A.1	Y41C4A.1			FALSE
A_12_P112544	13.9253	up	3.79963	Y41C4A.11	Y41C4A.11	WD domain, G-beta repeat [Y41C4A.11]		FALSE
A_12_P113753	2.17153	up	1.11871	Y41C4A.13.2	Y41C4A.13.2			FALSE
A_12_P101780	2.73755	up	1.45288	Y41C4A.5	Y41C4A.5			FALSE
A_12_P100820	2.79263	up	1.48162	Y41C4A.8	Y41C4A.8			FALSE
A_12_P114501	2.28841	up	1.19435	Y41D4A.1	Y41D4A.1			FALSE
A_12_P105904	4.07551	up	2.02698	Y41D4A.2	Y41D4A.2			FALSE
A_12_P115493	7.80559	up	2.96451	Y41E3.2	Y41E3.2	CUTICLE COLLAGEN 1 [Y41E3.2]		FALSE
A_12_P119571	2.02128	up	1.01527	Y41E3.6	Y41E3.6			FALSE
A_12_P118438	2.49087	up	1.31665	Y41E3.6	Y41E3.6			FALSE
A_12_P111285	8.06228	up	3.01119	Y41G9A.5	Y41G9A.5			FALSE
A_12_P105072	2.63644	up	1.39859	Y42A5A.1	Y42A5A.1	Zinc-binding metalloprotease domain [Y42A5A.1]		FALSE
A_12_P102275	5.15087	up	2.36482	Y42A5A.2	Y42A5A.2			FALSE
A_12_P104355	2.42657	up	1.27892	Y42A5A.3.1	Y42A5A.3.1			FALSE
A_12_P109502	2.3308	up	1.22083	Y42G9A.3a	Y42G9A.3a			FALSE
A_12_P118523	4.10335	up	2.0368	Y42H9B.1	Y42H9B.1			FALSE
A_12_P106711	2.49983	up	1.32183	Y43C5B.2	Y43C5B.2	Src homology domain 2, tyrosine-protein kinase [Y43C5B.2]		FALSE
A_12_P109530	7.29673	up	2.86725	Y43D4A.5	Y43D4A.5			FALSE
A_12_P104831	4.38624	up	2.13298	Y43F4A.1a.1	Y43F4A.1a.1	zinc metallopeptidase (M8 family) [Y43F4A.1a.1]		FALSE
A_12_P114014	2.3611	up	1.23946	Y43F8B.13	Y43F8B.13			FALSE
A_12_P103141	4.84333	up	2.276	Y43F8B.3	Y43F8B.3	Kunitz/Bovine pancreatic trypsin inhibitor domain [Y43F8B.3]		FALSE
A_12_P116707	2.75787	up	1.46356	Y43F8B.5	Y43F8B.5			FALSE
A_12_P102009	4.64902	up	2.21693	Y43F8C.1	Y43F8C.1			FALSE
A_12_P112437	2.97675	up	1.57374	Y45F10D.6	Y45F10D.6			FALSE
A_12_P111584	5.19994	up	2.37849	Y45F3A.8	Y45F3A.8	SpoU rRNA Methylase family [Y45F3A.9]		FALSE
A_12_P118868	2.15958	up	1.11075	Y45G5AM.3	Y45G5AM.3			FALSE
A_12_P106101	2.72505	up	1.44628	Y46G5A.11	Y46G5A.11			FALSE
A_12_P115881	2.22838	up	1.15599	Y46G5A.25	Y46G5A.25			FALSE
A_12_P118717	8.18764	up	3.03345	Y46G5A.29	Y46G5A.29			FALSE
A_12_P114987	6.74665	up	2.75417	Y47D3B.1	Y47D3B.1			FALSE
A_12_P115446	8.39402	up	3.06936	Y47D3B.10.2	Y47D3B.10.2	PROLYL 4-HYDROXYLASE ALPHA SUBUNIT PRECURSOR (EC 1.14.11.2) [Y47D3B.10.2]		FALSE
A_12_P103966	4.51181	up	2.17371	Y47D3B.6	Y47D3B.6			FALSE
A_12_P101502	5.20265	up	2.37925	Y47D7A.13.1	Y47D7A.13.1			FALSE
A_12_P111660	13.0762	up	3.70887	Y47D7A.5	Y47D7A.5			FALSE
A_12_P119108	3.05881	up	1.61297	Y47D9A.4	Y47D9A.4			FALSE
A_12_P116659	3.23449	up	1.69354	Y47G6A.19a	Y47G6A.19a	carboxypeptidase [Y47G6A.19a]		FALSE
A_12_P116927	2.08607	up	1.06079	Y47G6A.26	Y47G6A.26			FALSE
A_12_P116079	2.27051	up	1.18301	Y47G6A.30	Y47G6A.30			FALSE
A_12_P100473	2.22687	up	1.15502	Y47H10A.5	Y47H10A.5			FALSE
A_12_P111729	4.01009	up	2.00363	Y47H9C.5	Y47H9C.5	DnaJ domain ; Thioredoxin [Y47H9C.5]		FALSE
A_12_P111774	3.01307	up	1.59123	Y48A6B.4.3	Y48A6B.4.3			FALSE
A_12_P102428	2.4451	up	1.28989	Y48B6A.6a.1	Y48B6A.6a.1			FALSE
A_12_P102381	2.189	up	1.13027	Y48D7A.2a	Y48D7A.2a			FALSE
A_12_P106279	3.51497	up	1.81351	Y48G1BR.1	Y48G1BR.1			FALSE
A_12_P110337	4.40228	up	2.13825	Y48G8AL.11	Y48G8AL.11			FALSE
A_12_P110611	4.1375	up	2.04876	Y48G8AL.12	Y48G8AL.12			FALSE
A_12_P101630	5.29549	up	2.40476	Y49C4A.8b.2	Y49C4A.8b.2			FALSE
A_12_P116719	4.37847	up	2.13043	Y49C4A.8b.2	Y49C4A.8b.2			FALSE
A_12_P120066	7.21575	up	2.85115	Y49F6B.10	Y49F6B.10			FALSE
A_12_P106647	3.89689	up	1.96232	Y4C6B.2b	Y4C6B.2b			FALSE
A_12_P102943	2.46629	up	1.30234	Y50E8A.1	Y50E8A.1			FALSE
A_12_P115251	3.05837	up	1.61276	Y50E8A.12	Y50E8A.12			FALSE
A_12_P117730	2.72923	up	1.44849	Y51A2D.1	Y51A2D.1	Cysteine proteases (2 domains) [Y51A2D.1]		FALSE
A_12_P116973	2.32887	up	1.21963	Y51A2D.11	Y51A2D.11	Transthyretin-like family [Y51A2D.11]		FALSE
A_12_P119081	3.67471	up	1.87763	Y51A2D.15	Y51A2D.15			FALSE
A_12_P106893	2.67566	up	1.41989	Y51A2D.20	Y51A2D.20			FALSE
A_12_P103609	2.26579	up	1.18002	Y51A2D.4.1	Y51A2D.4.1	Sugar (and other) transporters [Y51A2D.4.1]		FALSE
A_12_P101796	3.28375	up	1.71534	Y51A2D.8	Y51A2D.8	Cysteine proteases (2 domains) [Y51A2D.8]		FALSE
A_12_P119182	4.66726	up	2.22258	Y51B9A.6.1	Y51B9A.6.1	Sugar (and other) transporters [Y51B9A.6.1]		FALSE
A_12_P113203	6.07023	up	2.60175	Y51H4A.10	Y51H4A.10			FALSE
A_12_P114120	2.30707	up	1.20606	Y51H4A.22	Y51H4A.22			FALSE
A_12_P119106	2.54883	up	1.34984	Y51H4A.26	Y51H4A.26			FALSE
A_12_P118874	3.04584	up	1.60684	Y51H4A.9	Y51H4A.9			FALSE
A_12_P112711	3.16354	up	1.66154	Y51H7C.1	Y51H7C.1			FALSE
A_12_P101498	4.94223	up	2.30516	Y51H7C.13	Y51H7C.13			FALSE
A_12_P117490	4.04549	up	2.01632	Y52B11A.5	Y52B11A.5			FALSE
A_12_P102812	5.57654	up	2.47937	Y52B11B.1	Y52B11B.1			FALSE
A_12_P116847	2.35602	up	1.23635	Y53F4B.11	Y53F4B.11			FALSE
A_12_P105384	4.95796	up	2.30975	Y53F4B.25	Y53F4B.25			FALSE
A_12_P119413	9.37583	up	3.22895	Y53F4B.27.1	Y53F4B.27.1			FALSE
A_12_P113869	3.54721	up	1.82669	Y53F4B.8	Y53F4B.8			FALSE
A_12_P120259	2.87278	up	1.52245	Y53H1B.1	Y53H1B.1	cuticlin [Y53H1B.1]		FALSE
A_12_P117297	2.39481	up	1.25991	Y53H1B.2	Y53H1B.2			FALSE
A_12_P104436	2.37464	up	1.24771	Y54E10A.17	Y54E10A.17			FALSE
A_12_P119928	4.13194	up	2.04682	Y54E10BL.2	Y54E10BL.2	collagen [Y54E10BL.2]		FALSE
A_12_P106804	2.21199	up	1.14534	Y54F10AM.2a	Y54F10AM.2a			FALSE
A_12_P116751	15.6493	up	3.96803	Y54F10AM.6	Y54F10AM.6			FALSE
A_12_P113689	2.6314	up	1.39583	Y54G2A.24b	Y54G2A.24b			FALSE
A_12_P118101	3.2678	up	1.70832	Y54G2A.25c	Y54G2A.25c			FALSE
A_12_P108458	3.09733	up	1.63103	Y54G2A.4	Y54G2A.4			FALSE
A_12_P114738	2.99101	up	1.58063	Y55D5A.1a	Y55D5A.1a			FALSE
A_12_P114840	2.3058	up	1.20527	Y55F3AM.10	Y55F3AM.10			FALSE
A_12_P103487	2.23872	up	1.16267	Y55F3BR.2	Y55F3BR.2			FALSE
A_12_P115473	2.6377	up	1.39928	Y55F3C.5	Y55F3C.5			FALSE
A_12_P117138	7.195	up	2.84699	Y57A10A.11	Y57A10A.11			FALSE
A_12_P104535	12.1462	up	3.60243	Y57A10A.23.1	Y57A10A.23.1			FALSE
A_12_P104128	2.7476	up	1.45817	Y57A10A.24	Y57A10A.24			FALSE
A_12_P109986	3.49289	up	1.80442	Y57E12B.1	Y57E12B.1			FALSE
A_12_P102784	8.342	up	3.06039	Y57E12B.3	Y57E12B.3			FALSE
A_12_P113379	6.10858	up	2.61084	Y57E12B.4	Y57E12B.4			FALSE
A_12_P106362	4.94516	up	2.30602	Y57G11A.1a	Y57G11A.1a	LIM domain containing proteins [Y57G11A.1a]		FALSE
A_12_P109544	2.41165	up	1.27002	Y57G11A.1b	Y57G11A.1b	LIM domain containing proteins [Y57G11A.1b]		FALSE
A_12_P108568	2.42268	up	1.27661	Y57G11A.4	Y57G11A.4			FALSE
A_12_P118842	2.15198	up	1.10567	Y57G11C.17	Y57G11C.17			FALSE
A_12_P116070	2.22393	up	1.15311	Y57G11C.31	Y57G11C.31			FALSE
A_12_P114257	6.58818	up	2.71988	Y58A7A.2	Y58A7A.2			FALSE
A_12_P111631	4.0681	up	2.02436	Y58A7A.3	Y58A7A.3			FALSE
A_12_P112598	3.38298	up	1.75829	Y58A7A.4	Y58A7A.4			FALSE
A_12_P107404	2.75248	up	1.46073	Y58A7A.5	Y58A7A.5			FALSE
A_12_P105941	2.54644	up	1.34848	Y59H11AR.1	Y59H11AR.1			FALSE
A_12_P102656	4.87798	up	2.28628	Y5H2A.1	Y5H2A.1			FALSE
A_12_P110599	13.2609	up	3.72911	Y60C6A.1	Y60C6A.1			FALSE
A_12_P112591	4.79108	up	2.26035	Y61A9LA.7	Y61A9LA.7			FALSE
A_12_P120062	4.59099	up	2.19881	Y62E10A.18	Y62E10A.18			FALSE
A_12_P110988	4.94332	up	2.30548	Y62E10A.19	Y62E10A.19			FALSE
A_12_P119586	3.32829	up	1.73478	Y62F5A.9	Y62F5A.9			FALSE
A_12_P113885	3.18966	up	1.6734	Y63D3A.3	Y63D3A.3			FALSE
A_12_P118830	2.23893	up	1.16281	Y64G10A.7	Y64G10A.7			FALSE
A_12_P112619	5.08108	up	2.34513	Y64H9A.2	Y64H9A.2			FALSE
A_12_P114431	2.48234	up	1.3117	Y65B4A.2.1	Y65B4A.2.1			FALSE
A_12_P105530	7.81414	up	2.96609	Y65B4BL.6	Y65B4BL.6			FALSE
A_12_P108871	13.4296	up	3.74735	Y65B4BR.2	Y65B4BR.2			FALSE
A_12_P118120	4.97695	up	2.31526	Y65B4BR.6a	Y65B4BR.6a			FALSE
A_12_P112729	4.98737	up	2.31828	Y65B4BR.6a	Y65B4BR.6a			FALSE
A_12_P118071	5.472	up	2.45207	Y66A7A.6.1	Y66A7A.6.1	Glycosyl transferases [Y66A7A.6.1]		FALSE
A_12_P101639	3.41682	up	1.77265	Y67A10A.1	Y67A10A.1			FALSE
A_12_P111792	3.39839	up	1.76485	Y67A10A.9	Y67A10A.9			FALSE
A_12_P119187	4.7457	up	2.24662	Y69A2AL.1	Y69A2AL.1			FALSE
A_12_P113468	2.51255	up	1.32915	Y69A2AR.10	Y69A2AR.10			FALSE
A_12_P120289	2.24674	up	1.16784	Y69A2AR.8	Y69A2AR.8			FALSE
A_12_P110085	2.23571	up	1.16073	Y69A2AR.9	Y69A2AR.9			FALSE
A_12_P114712	2.7436	up	1.45607	Y69H2.10	Y69H2.10			FALSE
A_12_P104434	2.10432	up	1.07336	Y6B3B.10	Y6B3B.10			FALSE
A_12_P118200	2.66564	up	1.41448	Y6D1A.2	Y6D1A.2	Zinc finger, C3HC4 type (RING finger) [Y6D1A.2]		FALSE
A_12_P100973	2.1937	up	1.13337	Y6E2A.4	Y6E2A.4			FALSE
A_12_P107250	2.58427	up	1.36976	Y70C5C.5	Y70C5C.5			FALSE
A_12_P104428	2.52509	up	1.33633	Y70D2A.1	Y70D2A.1	7 transmembrane receptor (rhodopsin family) [Y70D2A.1]		FALSE
A_12_P101965	8.23451	up	3.04168	Y71D11A.1	Y71D11A.1			FALSE
A_12_P112206	3.14484	up	1.65299	Y71G12B.17	Y71G12B.17			FALSE
A_12_P100661	8.40064	up	3.0705	Y71G12B.18	Y71G12B.18			FALSE
A_12_P111675	2.53352	up	1.34114	Y71G12B.6.2	Y71G12B.6.2			FALSE
A_12_P110148	3.60725	up	1.8509	Y71H2AM.15	Y71H2AM.15			FALSE
A_12_P100594	3.19208	up	1.6745	Y73B6A.2	Y73B6A.2	protein kinase [Y73B6A.2]		FALSE
A_12_P107029	2.34515	up	1.22968	Y73B6BL.1	Y73B6BL.1			FALSE
A_12_P103849	3.33372	up	1.73713	Y73B6BL.12	Y73B6BL.12			FALSE
A_12_P116355	2.21597	up	1.14794	Y73B6BL.13	Y73B6BL.13			FALSE
A_12_P104995	6.60947	up	2.72454	Y73B6BL.34	Y73B6BL.34			FALSE
A_12_P104913	2.42078	up	1.27547	Y73B6BL.35	Y73B6BL.35			FALSE
A_12_P114990	2.28013	up	1.18911	Y73B6BR.1a	Y73B6BR.1a			FALSE
A_12_P116888	2.38277	up	1.25264	Y73B6BR.1a	Y73B6BR.1a			FALSE
A_12_P101278	5.37464	up	2.42617	Y73C8C.2	Y73C8C.2			FALSE
A_12_P109698	9.13846	up	3.19195	Y73E7A.8	Y73E7A.8			FALSE
A_12_P101817	2.15173	up	1.1055	Y73F8A.11	Y73F8A.11			FALSE
A_12_P108245	2.35708	up	1.237	Y73F8A.26	Y73F8A.26			FALSE
A_12_P120146	3.36087	up	1.74883	Y74C10AR.2	Y74C10AR.2			FALSE
A_12_P105425	5.80199	up	2.53655	Y74E4A.1a	Y74E4A.1a			FALSE
A_12_P101230	9.00131	up	3.17013	Y74E4A.1b	Y74E4A.1b			FALSE
A_12_P114543	7.52177	up	2.91107	Y75B7AR.1	Y75B7AR.1			FALSE
A_12_P113213	16.1438	up	4.0129	Y75B8A.20	Y75B8A.20			FALSE
A_12_P118540	2.82454	up	1.49801	Y75B8A.27	Y75B8A.27			FALSE
A_12_P113727	2.18654	up	1.12865	Y76A2A.1	Y76A2A.1			FALSE
A_12_P107123	2.64179	up	1.40151	Y76A2B.2	Y76A2B.2	Leucine Rich Repeat (2 copies) (2 domains) [Y76A2B.2]		FALSE
A_12_P108560	2.41939	up	1.27465	Y77E11A.12	Y77E11A.12			FALSE
A_12_P108820	2.65946	up	1.41113	Y77E11A.14	Y77E11A.14			FALSE
A_12_P105173	2.30434	up	1.20435	Y77E11A.2	Y77E11A.2			FALSE
A_12_P118111	4.51084	up	2.1734	Y80D3A.5	Y80D3A.5	cytochrome P450 [Y80D3A.5]		FALSE
A_12_P109668	4.45263	up	2.15466	Y80D3A.5	Y80D3A.5	cytochrome P450 [Y80D3A.5]		FALSE
A_12_P115915	6.55943	up	2.71357	Y81G3A.4	Y81G3A.4			FALSE
A_12_P105513	2.06809	up	1.0483	Y82E9BL.13	Y82E9BL.13			FALSE
A_12_P109542	3.7483	up	1.90624	Y87G2A.15	Y87G2A.15			FALSE
A_12_P119115	3.29253	up	1.7192	Y87G2A.16	Y87G2A.16			FALSE
A_12_P101087	5.70156	up	2.51136	Y92C3A.1	Y92C3A.1			FALSE
A_12_P103707	4.21426	up	2.07528	Y95B8A.1	Y95B8A.1	peptidase [Y95B8A.1]		FALSE
A_12_P119504	3.12993	up	1.64613	Y95B8A.2	Y95B8A.2			FALSE
A_12_P108809	2.53309	up	1.3409	Y9C9A.1	Y9C9A.1			FALSE
A_12_P108069	2.9391	up	1.55538	Y9C9A.16	Y9C9A.16			FALSE
A_12_P115950	2.87404	up	1.52308	ZC101.2b	ZC101.2b	UNC-52 membrane proteoglycan [ZC101.2b]		FALSE
A_12_P103662	9.20319	up	3.20213	ZC101.3	ZC101.3			FALSE
A_12_P119683	11.0671	up	3.46821	ZC123.1	ZC123.1			FALSE
A_12_P107232	8.22181	up	3.03946	ZC13.3	ZC13.3			FALSE
A_12_P102424	5.73198	up	2.51903	ZC13.4	ZC13.4			FALSE
A_12_P110061	3.67064	up	1.87603	ZC15.6	ZC15.6			FALSE
A_12_P113050	3.03661	up	1.60246	ZC15.7	ZC15.7	Ank repeat (6 domains) [ZC15.7]		FALSE
A_12_P111937	3.56137	up	1.83243	ZC168.5	ZC168.5			FALSE
A_12_P106299	3.08199	up	1.62386	ZC204.12.1	ZC204.12.1			FALSE
A_12_P104853	8.57744	up	3.10055	ZC204.8	ZC204.8			FALSE
A_12_P116617	2.66449	up	1.41386	ZC239.12	ZC239.12			FALSE
A_12_P101604	2.46397	up	1.30098	ZC247.2	ZC247.2			FALSE
A_12_P104958	7.19215	up	2.84642	ZC250.3	ZC250.3			FALSE
A_12_P116579	17.2226	up	4.10623	ZC328.1.1	ZC328.1.1			FALSE
A_12_P110570	7.08954	up	2.82569	ZC373.6	ZC373.6			FALSE
A_12_P120307	5.38859	up	2.42991	ZC373.7	ZC373.7	cuticular collagen [ZC373.7]		FALSE
A_12_P115191	4.90555	up	2.29441	ZC374.2	ZC374.2	Fibronectin type III domain (4 domains) [ZC374.2]		FALSE
A_12_P102712	2.41719	up	1.27333	ZC410.1.2	ZC410.1.2	nuclear hormone receptor [ZC410.1.2]		FALSE
A_12_P113847	9.73723	up	3.28351	ZC434.3	ZC434.3			FALSE
A_12_P101863	3.92272	up	1.97185	ZC443.3.1	ZC443.3.1			FALSE
A_12_P103916	2.61494	up	1.38678	ZC443.4.1	ZC443.4.1			FALSE
A_12_P114125	12.1215	up	3.5995	ZC449.1	ZC449.1			FALSE
A_12_P101926	9.15858	up	3.19512	ZC449.2	ZC449.2			FALSE
A_12_P110551	11.1866	up	3.4837	ZC455.10	ZC455.10	FK506-binding protein like [ZC455.10]		FALSE
A_12_P114172	2.29169	up	1.19641	ZC455.5	ZC455.5	UDP-glucuronysltransferase [ZC455.5]		FALSE
A_12_P120295	2.83938	up	1.50558	ZC47.14	ZC47.14			FALSE
A_12_P101478	7.18389	up	2.84476	ZC487.4	ZC487.4			FALSE
A_12_P109705	2.20168	up	1.1386	ZC504.2	ZC504.2	acetylcholine receptor protein [ZC504.2]		FALSE
A_12_P104943	2.24631	up	1.16755	ZC504.4a	ZC504.4a	serine/threonine kinase (PAK/STE20 subfamily) [ZC504.4a]		FALSE
A_12_P115664	5.49892	up	2.45915	ZC513.1	ZC513.1			FALSE
A_12_P106542	3.07877	up	1.62235	ZC513.12	ZC513.12			FALSE
A_12_P109241	6.2438	up	2.64243	ZC513.2	ZC513.2			FALSE
A_12_P117985	7.85695	up	2.97397	ZC513.8	ZC513.8	cuticualr collagen [ZC513.8]		FALSE
A_12_P107823	2.53035	up	1.33934	ZC8.3.2	ZC8.3.2			FALSE
A_12_P110115	2.92132	up	1.54662	ZC84.1	ZC84.1	Serine protease inhibitor, Kunitz type [ZC84.1]		FALSE
A_12_P100357	3.42292	up	1.77523	ZC84.6	ZC84.6	Serine protease inhibitor [ZC84.6]		FALSE
A_12_P100394	3.76866	up	1.91405	ZK1010.4	ZK1010.4			FALSE
A_12_P119774	6.47145	up	2.69409	ZK1010.7	ZK1010.7	collagen [ZK1010.7]		FALSE
A_12_P116342	4.07603	up	2.02716	ZK1037.10	ZK1037.10	Hint module [ZK1037.10]		FALSE
A_12_P115399	8.94731	up	3.16145	ZK1055.4	ZK1055.4			FALSE
A_12_P117846	2.24746	up	1.16829	ZK1055.6a	ZK1055.6a			FALSE
A_12_P115247	2.46733	up	1.30295	ZK1055.7.2	ZK1055.7.2			FALSE
A_12_P100382	2.52342	up	1.33538	ZK1067.6.2	ZK1067.6.2	hnRNP F protein like [ZK1067.6.2]		FALSE
A_12_P107261	5.80729	up	2.53786	ZK1067.7	ZK1067.7			FALSE
A_12_P117278	2.12743	up	1.08911	ZK1128.7	ZK1128.7	alpha-B-crystallin [ZK1128.7]		FALSE
A_12_P100690	6.49646	up	2.69965	ZK1290.1	ZK1290.1			FALSE
A_12_P106817	4.49186	up	2.16731	ZK1290.11	ZK1290.11			FALSE
A_12_P108174	15.6972	up	3.97244	ZK1290.12	ZK1290.12	warthog gene [ZK1290.12]		FALSE
A_12_P106508	7.38999	up	2.88557	ZK1290.3a.1	ZK1290.3a.1	Cutical collagen 6, col-6 [ZK1290.3a.1]		FALSE
A_12_P102020	8.26052	up	3.04623	ZK1290.3b	ZK1290.3b	Cutical collagen 6, col-6 [ZK1290.3a.1]		FALSE
A_12_P115270	18.8802	up	4.2388	ZK1290.8	ZK1290.8			FALSE
A_12_P112590	3.24977	up	1.70034	ZK1307.1a	ZK1307.1a			FALSE
A_12_P106091	2.74907	up	1.45894	ZK1307.2	ZK1307.2			FALSE
A_12_P104961	2.2696	up	1.18244	ZK1320.10.1	ZK1320.10.1			FALSE
A_12_P102322	2.24913	up	1.16937	ZK1320.4	ZK1320.4	cytochrome P450 [ZK1320.4]		FALSE
A_12_P103920	5.75916	up	2.52586	ZK154.1	ZK154.1			FALSE
A_12_P113554	5.02686	up	2.32966	ZK180.5a	ZK180.5a			FALSE
A_12_P116338	4.04536	up	2.01627	ZK180.5b.2	ZK180.5b.2			FALSE
A_12_P103314	3.42393	up	1.77565	ZK180.5c	ZK180.5c			FALSE
A_12_P114291	7.77996	up	2.95976	ZK180.6	ZK180.6			FALSE
A_12_P116390	2.81728	up	1.4943	ZK20.6	ZK20.6	neprilysin [ZK20.6]		FALSE
A_12_P116538	4.06191	up	2.02216	ZK265.2	ZK265.2	collagen [ZK265.2]		FALSE
A_12_P108497	2.22276	up	1.15235	ZK265.7.1	ZK265.7.1			FALSE
A_12_P117462	2.65151	up	1.40681	ZK265.8	ZK265.8	cuticulin [ZK265.8]		FALSE
A_12_P100375	2.67291	up	1.41841	ZK270.1.2	ZK270.1.2			FALSE
A_12_P115302	3.83788	up	1.94031	ZK285.2	ZK285.2			FALSE
A_12_P105830	4.25323	up	2.08856	ZK287.4	ZK287.4	serine protease inhibitor [ZK287.4]		FALSE
A_12_P107762	2.12038	up	1.08432	ZK328.6	ZK328.6			FALSE
A_12_P119549	2.88922	up	1.53068	ZK328.8	ZK328.8			FALSE
A_12_P109645	8.45001	up	3.07895	ZK355.3	ZK355.3			FALSE
A_12_P120171	11.963	up	3.5805	ZK377.1	ZK377.1			FALSE
A_12_P114308	3.44194	up	1.78322	ZK381.5a.1	ZK381.5a.1			FALSE
A_12_P116203	5.24365	up	2.39057	ZK39.2	ZK39.2	Lectin C-type domain [ZK39.2]		FALSE
A_12_P108114	3.0376	up	1.60293	ZK418.7	ZK418.7			FALSE
A_12_P108750	2.17691	up	1.12228	ZK430.8	ZK430.8	peroxidase [ZK430.8]		FALSE
A_12_P112486	5.20436	up	2.37972	ZK470.6	ZK470.6			FALSE
A_12_P117156	2.3549	up	1.23566	ZK484.2a.1	ZK484.2a.1	transporter protein [ZK484.2a.1]		FALSE
A_12_P115486	5.36068	up	2.42242	ZK488.5	ZK488.5			FALSE
A_12_P115305	5.35247	up	2.42021	ZK488.6	ZK488.6			FALSE
A_12_P115764	2.50198	up	1.32307	ZK563.2	ZK563.2	sodium-dependent phosphate transporter [ZK563.2]		FALSE
A_12_P101081	5.95968	up	2.57524	ZK593.3	ZK593.3			FALSE
A_12_P112221	5.26188	up	2.39558	ZK596.3	ZK596.3			FALSE
A_12_P106389	5.09519	up	2.34914	ZK6.6	ZK6.6			FALSE
A_12_P116574	2.5572	up	1.35457	ZK616.7	ZK616.7	protein-tyrosine phosphatase [M04G7.2]		FALSE
A_12_P104439	2.42318	up	1.2769	ZK616.8	ZK616.8			FALSE
A_12_P109637	7.78794	up	2.96124	ZK616.9	ZK616.9			FALSE
A_12_P109985	2.26108	up	1.17701	ZK617.3	ZK617.3	spermatogenesis-defective protein SPE-17 like [ZK617.3]		FALSE
A_12_P103422	4.0449	up	2.0161	ZK643.6	ZK643.6			FALSE
A_12_P113756	13.4046	up	3.74466	ZK643.8	ZK643.8			FALSE
A_12_P108500	4.6084	up	2.20426	ZK662.2	ZK662.2			FALSE
A_12_P111076	2.9861	up	1.57826	ZK666.6	ZK666.6	von Willebrand factor type A domain [ZK666.6]		FALSE
A_12_P114808	2.12446	up	1.0871	ZK666.8	ZK666.8	serine/threonine kinase [ZK666.8]		FALSE
A_12_P103562	3.23048	up	1.69175	ZK669.1b	ZK669.1b	N-chimaerin [ZK669.1b]		FALSE
A_12_P102167	3.00212	up	1.58598	ZK669.2	ZK669.2			FALSE
A_12_P110624	8.07268	up	3.01305	ZK678.5	ZK678.5	Hint module [ZK678.5]		FALSE
A_12_P105884	5.9713	up	2.57805	ZK678.8	ZK678.8			FALSE
A_12_P106691	3.53802	up	1.82294	ZK682.5	ZK682.5			FALSE
A_12_P109629	2.43884	up	1.2862	ZK686.5	ZK686.5			FALSE
A_12_P109260	2.34577	up	1.23006	ZK697.6	ZK697.6	glutathione S-transferase [ZK697.6]		FALSE
A_12_P116459	5.13215	up	2.35956	ZK75.1	ZK75.1			FALSE
A_12_P117170	15.3912	up	3.94403	ZK783.1	ZK783.1			FALSE
A_12_P110047	2.17643	up	1.12196	ZK822.4.1	ZK822.4.1			FALSE
A_12_P108252	2.29135	up	1.1962	ZK829.1	ZK829.1	dehydrogenase [ZK829.1]		FALSE
A_12_P118180	6.4985	up	2.70011	ZK829.3	ZK829.3			FALSE
A_12_P112331	14.1988	up	3.8277	ZK836.1	ZK836.1	collagen [ZK836.1]		FALSE
A_12_P114319	5.8939	up	2.55922	ZK84.1	ZK84.1			FALSE
A_12_P107004	9.88277	up	3.30492	ZK899.4	ZK899.4	tubulin alpha chain [ZK899.4]		FALSE
A_12_P109518	2.16819	up	1.11649	ZK899.8c	ZK899.8c	GTPase-activating protein [ZK899.8c]		FALSE
A_12_P114450	3.57828	up	1.83926	ZK909.3	ZK909.3	guanosine-3',5'-bis(diphosphate)-pyrophosphohydrolase like [ZK909.3]		FALSE
A_12_P111231	2.43446	up	1.2836	ZK930.3	ZK930.3			FALSE
A_12_P100320	2.06882	up	1.04881	ZK930.4	ZK930.4			FALSE
A_12_P100817	2.35469	up	1.23554	ZK930.5	ZK930.5			FALSE
A_12_P111149	2.40885	up	1.26834	ZK945.1.2	ZK945.1.2	esterase [ZK945.1.2]		FALSE
A_12_P112298	2.57278	up	1.36333	ZK970.6	ZK970.6	guanylate cyclase [ZK970.6]		FALSE
A_12_P115140	2.09109	up	1.06426	ZK971.1	ZK971.1			FALSE

## Sheet: Downregulated genes
ProbeName	Fold change([1] vs Zero)	Regulation([1] vs Zero)	[1](normalized)	Common name	GeneSymbol	Description	GenbankAccession	ControlType
A_12_P113596	2.17838	down	-1.12326	3R5.1	3R5.1			FALSE
A_12_P114605	2.41968	down	-1.27482	3R5.2	3R5.2			FALSE
A_12_P117055	3.64312	down	-1.86517	AH6.5.2	AH6.5.2	zinc finger protein [AH6.5.2]		FALSE
A_12_P100128	2.14083	down	-1.09817	A_12_P100128	A_12_P100128			FALSE
A_12_P100632	3.42777	down	-1.77727	A_12_P100632	A_12_P100632			FALSE
A_12_P100741	2.5991	down	-1.37801	A_12_P100741	A_12_P100741			FALSE
A_12_P102919	4.7476	down	-2.2472	A_12_P102919	A_12_P102919			FALSE
A_12_P103335	2.7477	down	-1.45822	A_12_P103335	A_12_P103335			FALSE
A_12_P103477	3.17908	down	-1.66861	A_12_P103477	A_12_P103477			FALSE
A_12_P105792	2.20211	down	-1.13888	A_12_P105792	A_12_P105792			FALSE
A_12_P107060	2.88855	down	-1.53035	A_12_P107060	A_12_P107060			FALSE
A_12_P108330	2.4355	down	-1.28422	A_12_P108330	A_12_P108330			FALSE
A_12_P108604	3.48718	down	-1.80206	A_12_P108604	A_12_P108604			FALSE
A_12_P108807	2.354	down	-1.23511	A_12_P108807	A_12_P108807			FALSE
A_12_P109257	2.18534	down	-1.12786	A_12_P109257	A_12_P109257			FALSE
A_12_P109775	4.60031	down	-2.20173	A_12_P109775	A_12_P109775			FALSE
A_12_P109892	7.17829	down	-2.84364	A_12_P109892	A_12_P109892			FALSE
A_12_P111211	4.27046	down	-2.09439	A_12_P111211	A_12_P111211			FALSE
A_12_P111769	2.30649	down	-1.2057	A_12_P111769	A_12_P111769			FALSE
A_12_P113001	2.14929	down	-1.10386	A_12_P113001	A_12_P113001			FALSE
A_12_P114223	5.43275	down	-2.44168	A_12_P114223	A_12_P114223			FALSE
A_12_P116669	2.20164	down	-1.13858	A_12_P116669	A_12_P116669			FALSE
A_12_P117270	2.44414	down	-1.28933	A_12_P117270	A_12_P117270			FALSE
A_12_P117316	2.26804	down	-1.18144	A_12_P117316	A_12_P117316			FALSE
A_12_P117391	2.23772	down	-1.16203	A_12_P117391	A_12_P117391			FALSE
A_12_P118453	3.35401	down	-1.74589	A_12_P118453	A_12_P118453			FALSE
A_12_P118508	7.07555	down	-2.82284	A_12_P118508	A_12_P118508			FALSE
A_12_P118640	2.32721	down	-1.2186	A_12_P118640	A_12_P118640			FALSE
A_12_P118855	4.93479	down	-2.30299	A_12_P118855	A_12_P118855			FALSE
A_12_P119448	2.66643	down	-1.41491	A_12_P119448	A_12_P119448			FALSE
A_12_P117012	2.7967	down	-1.48372	B0001.2	B0001.2			FALSE
A_12_P112518	2.65102	down	-1.40655	B0001.7	B0001.7			FALSE
A_12_P103921	3.04741	down	-1.60758	B0001.8.3	B0001.8.3			FALSE
A_12_P114457	2.60748	down	-1.38266	B0024.11.1	B0024.11.1	Uncharacterized protein family UPF0024 [B0024.11.1]		FALSE
A_12_P108711	2.27083	down	-1.18322	B0024.13b	B0024.13b			FALSE
A_12_P101373	2.65896	down	-1.41086	B0035.11.2	B0035.11.2	Yeast LEO1 protein like [B0035.11.2]		FALSE
A_12_P107200	2.15105	down	-1.10504	B0035.16	B0035.16	Haemophilus hypothetical protein HI1074 like [B0035.16]		FALSE
A_12_P109898	2.56356	down	-1.35815	B0035.6	B0035.6			FALSE
A_12_P110020	3.09397	down	-1.62946	B0041.2a.2	B0041.2a.2			FALSE
A_12_P105586	2.88257	down	-1.52736	B0041.8	B0041.8			FALSE
A_12_P102153	2.323	down	-1.21599	B0047.5	B0047.5			FALSE
A_12_P117966	2.47596	down	-1.30799	B0205.1	B0205.1			FALSE
A_12_P104180	2.51223	down	-1.32897	B0205.9	B0205.9			FALSE
A_12_P111349	2.76417	down	-1.46684	B0207.6	B0207.6			FALSE
A_12_P118944	2.28201	down	-1.1903	B0213.15	B0213.15	cytochrome P450 [B0213.15]		FALSE
A_12_P117110	2.89007	down	-1.5311	B0218.6	B0218.6			FALSE
A_12_P108357	9.04342	down	-3.17687	B0218.8	B0218.8			FALSE
A_12_P112768	3.1391	down	-1.65035	B0238.9	B0238.9			FALSE
A_12_P101671	2.509	down	-1.32711	B0240.4	B0240.4			FALSE
A_12_P114896	3.08664	down	-1.62604	B0244.8	B0244.8	LDL receptor [B0244.8]		FALSE
A_12_P107938	3.32397	down	-1.73291	B0250.7	B0250.7	Ribosomal Proteins L2 [B0250.7]		FALSE
A_12_P101425	2.7987	down	-1.48476	B0252.4a	B0252.4a	Cyclophilin [B0252.4a]		FALSE
A_12_P106721	2.18346	down	-1.12662	B0252.4b	B0252.4b			FALSE
A_12_P116388	2.7369	down	-1.45254	B0261.7	B0261.7			FALSE
A_12_P106441	2.99497	down	-1.58254	B0273.2	B0273.2	Pumilio-family RNA binding domains (aka PUM-HD, Pumilio homology domain) (6 domains) [F18A11.1]		FALSE
A_12_P114356	4.15303	down	-2.05416	B0273.2	B0273.2	Pumilio-family RNA binding domains (aka PUM-HD, Pumilio homology domain) (6 domains) [F18A11.1]		FALSE
A_12_P111148	4.23171	down	-2.08124	B0280.5.2	B0280.5.2			FALSE
A_12_P114813	6.04658	down	-2.59612	B0281.4	B0281.4			FALSE
A_12_P100216	8.2701	down	-3.0479	B0281.5	B0281.5			FALSE
A_12_P119079	2.31998	down	-1.21411	B0285.5	B0285.5			FALSE
A_12_P102368	2.40581	down	-1.26652	B0303.9	B0303.9	SLP-1 [B0303.9]		FALSE
A_12_P106702	3.69754	down	-1.88657	B0304.2	B0304.2			FALSE
A_12_P102862	2.65899	down	-1.41088	B0304.4	B0304.4			FALSE
A_12_P113714	2.84223	down	-1.50702	B0310.5	B0310.5	UDP galactosyltransferase [B0310.5]		FALSE
A_12_P119479	2.20825	down	-1.1429	B0334.8.2	B0334.8.2	phosphatidylinositol 3-kinase [B0334.8.2]		FALSE
A_12_P118555	3.75432	down	-1.90855	B0334.9	B0334.9			FALSE
A_12_P119087	2.31437	down	-1.21062	B0336.1	B0336.1			FALSE
A_12_P102259	2.92698	down	-1.54941	B0336.5	B0336.5			FALSE
A_12_P103807	2.36524	down	-1.24199	B0336.6.2	B0336.6.2			FALSE
A_12_P117879	2.15322	down	-1.1065	B0336.8	B0336.8			FALSE
A_12_P110177	2.95781	down	-1.56453	B0348.6b	B0348.6b			FALSE
A_12_P116046	4.28903	down	-2.10065	B0348.6c	B0348.6c			FALSE
A_12_P103281	2.30262	down	-1.20328	B0361.6	B0361.6			FALSE
A_12_P106719	5.61306	down	-2.48879	B0391.5	B0391.5			FALSE
A_12_P113127	2.73913	down	-1.45372	B0393.2.2	B0393.2.2	Probable rabGAP domains [B0393.2.2]		FALSE
A_12_P117347	4.30078	down	-2.1046	B0393.3	B0393.3	Leucine Rich Repeat (2 copies) (2 domains) [B0393.3]		FALSE
A_12_P106375	2.84808	down	-1.50999	B0393.6	B0393.6	Zinc finger, C3HC4 type (RING finger) [B0393.6]		FALSE
A_12_P102171	4.01882	down	-2.00677	B0410.2a	B0410.2a			FALSE
A_12_P103339	2.5695	down	-1.36149	B0414.3	B0414.3	histone H1 [B0414.3]		FALSE
A_12_P102509	2.62774	down	-1.39382	B0414.3	B0414.3	histone H1 [B0414.3]		FALSE
A_12_P120154	2.20711	down	-1.14216	B0414.5	B0414.5	RNA binding protein [B0414.5]		FALSE
A_12_P107103	2.06799	down	-1.04823	B0414.6	B0414.6	RNA helicase [B0414.6]		FALSE
A_12_P114368	2.50605	down	-1.32541	B0416.2	B0416.2			FALSE
A_12_P113525	12.0255	down	-3.58802	B0416.4	B0416.4			FALSE
A_12_P111766	3.10447	down	-1.63435	B0432.10	B0432.10			FALSE
A_12_P113221	3.26633	down	-1.70767	B0432.13	B0432.13			FALSE
A_12_P104461	3.93045	down	-1.97469	B0432.8	B0432.8			FALSE
A_12_P104967	2.12914	down	-1.09027	B0464.8	B0464.8			FALSE
A_12_P118543	2.18985	down	-1.13083	B0464.8	B0464.8			FALSE
A_12_P109331	2.43108	down	-1.2816	B0464.9	B0464.9			FALSE
A_12_P111201	3.62755	down	-1.85899	B0507.8	B0507.8			FALSE
A_12_P102869	2.4384	down	-1.28594	B0511.13	B0511.13			FALSE
A_12_P113252	2.5407	down	-1.34523	B0511.2	B0511.2			FALSE
A_12_P109615	2.31745	down	-1.21254	B0511.7	B0511.7			FALSE
A_12_P112238	4.84174	down	-2.27552	B0513.4	B0513.4			FALSE
A_12_P102444	2.23177	down	-1.15819	B0564.2	B0564.2			FALSE
A_12_P112135	2.90398	down	-1.53803	C01F6.4	C01F6.4	sex-determining protein (FEM-3) [C01F6.4]		FALSE
A_12_P112494	2.28204	down	-1.19033	C01F6.8a	C01F6.8a			FALSE
A_12_P120101	2.28847	down	-1.19438	C01G10.10	C01G10.10	O-sialoglycoprotein endopeptidase [C01G10.10]		FALSE
A_12_P105152	2.30969	down	-1.2077	C01G10.12	C01G10.12	DNAJ protein [C01G10.12]		FALSE
A_12_P119007	2.18626	down	-1.12846	C01G5.8	C01G5.8			FALSE
A_12_P106532	6.15743	down	-2.62233	C01G6.3.1	C01G6.3.1			FALSE
A_12_P109439	2.44912	down	-1.29226	C01G6.6a.1	C01G6.6a.1	NADPH-ferrihemoprotein reductase [C01G6.6a.1]		FALSE
A_12_P109025	3.67075	down	-1.87607	C01G8.1	C01G8.1			FALSE
A_12_P116295	2.41669	down	-1.27304	C01G8.3	C01G8.3	oxidoreductase [C01G8.3]		FALSE
A_12_P108905	2.22432	down	-1.15337	C01H6.7	C01H6.7	Bromodomain [C01H6.7]		FALSE
A_12_P104828	2.75273	down	-1.46087	C02A12.1	C02A12.1	glutathione S-transferase [C02A12.1]		FALSE
A_12_P109198	4.06645	down	-2.02377	C02A12.4.1	C02A12.4.1			FALSE
A_12_P102849	2.35152	down	-1.2336	C02B10.2	C02B10.2			FALSE
A_12_P114507	2.26029	down	-1.17651	C02F5.1	C02F5.1			FALSE
A_12_P115111	2.30515	down	-1.20486	C02F5.13	C02F5.13			FALSE
A_12_P118984	2.26415	down	-1.17897	C02F5.4	C02F5.4			FALSE
A_12_P106118	3.04198	down	-1.60501	C03C10.3.2	C03C10.3.2	Ribonuclease-diphosphate reductase M2 [C03C10.3.2]		FALSE
A_12_P101594	6.03065	down	-2.59231	C03E10.5	C03E10.5			FALSE
A_12_P106008	9.76156	down	-3.28711	C03E10.6	C03E10.6			FALSE
A_12_P118934	3.6162	down	-1.85448	C03G5.2	C03G5.2			FALSE
A_12_P115738	3.28019	down	-1.71378	C03H5.1	C03H5.1			FALSE
A_12_P115048	5.37083	down	-2.42514	C04A11.2	C04A11.2			FALSE
A_12_P120042	2.02107	down	-1.01512	C04A2.1	C04A2.1			FALSE
A_12_P118127	2.03091	down	-1.02212	C04A2.1	C04A2.1			FALSE
A_12_P102629	2.55245	down	-1.35188	C04A2.7b.2	C04A2.7b.2			FALSE
A_12_P115156	6.87617	down	-2.7816	C04B4.2	C04B4.2			FALSE
A_12_P102704	2.75384	down	-1.46144	C04F12.9	C04F12.9			FALSE
A_12_P120109	2.70576	down	-1.43603	C04F5.9	C04F5.9			FALSE
A_12_P105555	11.4926	down	-3.52263	C04F6.1	C04F6.1			FALSE
A_12_P119232	2.14544	down	-1.10128	C04H5.2	C04H5.2			FALSE
A_12_P103274	3.65586	down	-1.87021	C04H5.7	C04H5.7			FALSE
A_12_P118222	2.48853	down	-1.31529	C05C10.4	C05C10.4	acid phosphatase [C05C10.4]		FALSE
A_12_P107407	4.72123	down	-2.23916	C05C10.5a	C05C10.5a			FALSE
A_12_P119337	2.03692	down	-1.02639	C05C10.7	C05C10.7			FALSE
A_12_P118804	2.26149	down	-1.17727	C05C8.2	C05C8.2			FALSE
A_12_P107173	2.54698	down	-1.34879	C05C8.5	C05C8.5			FALSE
A_12_P108839	2.12639	down	-1.08841	C05C8.6	C05C8.6			FALSE
A_12_P113670	2.28326	down	-1.19109	C05C8.9a	C05C8.9a			FALSE
A_12_P107897	2.73019	down	-1.449	C05C8.9b	C05C8.9b			FALSE
A_12_P105939	2.3628	down	-1.2405	C05D11.3	C05D11.3			FALSE
A_12_P115935	2.37837	down	-1.24997	C05D11.9.2	C05D11.9.2			FALSE
A_12_P108895	2.76499	down	-1.46728	C05D2.5	C05D2.5			FALSE
A_12_P114396	2.7771	down	-1.47358	C05D2.6.2	C05D2.6.2			FALSE
A_12_P103944	3.16193	down	-1.66081	C05E4.1	C05E4.1	serine protease inhibitor [C05E4.1]		FALSE
A_12_P101523	2.84569	down	-1.50878	C06A5.10	C06A5.10			FALSE
A_12_P109845	2.11509	down	-1.08072	C06A5.11	C06A5.11			FALSE
A_12_P119765	2.8054	down	-1.48821	C06A5.6	C06A5.6			FALSE
A_12_P118621	2.81178	down	-1.49148	C06A5.8b	C06A5.8b			FALSE
A_12_P100250	2.02382	down	-1.01708	C06A5.8b	C06A5.8b			FALSE
A_12_P110892	2.39204	down	-1.25824	C06A8.2	C06A8.2			FALSE
A_12_P100397	2.65834	down	-1.41053	C06A8.4	C06A8.4			FALSE
A_12_P118942	3.72289	down	-1.89642	C06E2.5.2	C06E2.5.2			FALSE
A_12_P109962	2.52487	down	-1.33621	C06G3.8.1	C06G3.8.1			FALSE
A_12_P120180	2.5442	down	-1.34721	C06G4.1	C06G4.1	possible RNA binding protein [C06G4.1]		FALSE
A_12_P103088	2.76449	down	-1.46701	C06H2.3.2	C06H2.3.2	Acetyltransferase (GNAT) family [C06H2.3.2]		FALSE
A_12_P112049	5.6186	down	-2.49021	C06H2.7	C06H2.7			FALSE
A_12_P106593	2.9238	down	-1.54785	C07A12.5a	C07A12.5a	zinc finger protein [C07A12.5a]		FALSE
A_12_P113580	2.08083	down	-1.05716	C07A9.2.2	C07A9.2.2	G10 protein [C07A9.2.2]		FALSE
A_12_P108992	2.98512	down	-1.57779	C07A9.7a	C07A9.7a			FALSE
A_12_P109092	2.49722	down	-1.32032	C07B5.5	C07B5.5			FALSE
A_12_P102420	2.31937	down	-1.21374	C07D10.5	C07D10.5			FALSE
A_12_P117497	2.90154	down	-1.53682	C07E3.6	C07E3.6			FALSE
A_12_P109139	2.66244	down	-1.41275	C07E3.6	C07E3.6			FALSE
A_12_P107082	2.94124	down	-1.55643	C07G1.7	C07G1.7			FALSE
A_12_P103758	4.34295	down	-2.11868	C07G2.1a.1	C07G2.1a.1	Endochitinase (partial) [C07G2.1a.1]		FALSE
A_12_P108232	2.3094	down	-1.20752	C07H6.6	C07H6.6			FALSE
A_12_P111311	2.48053	down	-1.31065	C07H6.8	C07H6.8			FALSE
A_12_P100650	2.50331	down	-1.32384	C08A9.6	C08A9.6			FALSE
A_12_P106526	4.7399	down	-2.24486	C08A9.8	C08A9.8			FALSE
A_12_P113075	3.47316	down	-1.79625	C08A9.9	C08A9.9			FALSE
A_12_P111793	2.64425	down	-1.40286	C08B11.2	C08B11.2	transcriptional regulatory protein (RPD3) [C08B11.2]		FALSE
A_12_P109847	2.13083	down	-1.09142	C08B6.8	C08B6.8	YJER protein [C08B6.8]		FALSE
A_12_P114310	3.5016	down	-1.80802	C08C3.2	C08C3.2			FALSE
A_12_P117015	2.40217	down	-1.26434	C08C3.4	C08C3.4			FALSE
A_12_P103550	20.6324	down	-4.36684	C08F1.6	C08F1.6			FALSE
A_12_P113975	9.65049	down	-3.2706	C08F11.12	C08F11.12			FALSE
A_12_P106265	2.71958	down	-1.44339	C08F8.3	C08F8.3			FALSE
A_12_P120349	2.79229	down	-1.48145	C08H9.14	C08H9.14	chitinase [C08H9.14]		FALSE
A_12_P115345	5.72047	down	-2.51613	C09B8.5	C09B8.5			FALSE
A_12_P105267	2.37788	down	-1.24968	C09E7.4	C09E7.4			FALSE
A_12_P105843	2.41546	down	-1.2723	C09G4.3	C09G4.3	cyclin-dependent kinase regulatory subunit [C09G4.3]		FALSE
A_12_P100039	2.15691	down	-1.10896	C09G4.5a	C09G4.5a			FALSE
A_12_P119787	2.79653	down	-1.48364	C09G4.5b.2	C09G4.5b.2			FALSE
A_12_P113315	2.61379	down	-1.38615	C09G5.5	C09G5.5	collagen [C09G5.5]		FALSE
A_12_P104900	2.24835	down	-1.16887	C09G9.2	C09G9.2			FALSE
A_12_P101397	4.07132	down	-2.0255	C09G9.6	C09G9.6	Zinc finger protein [C09G9.6]		FALSE
A_12_P101336	2.29198	down	-1.1966	C09G9.8	C09G9.8			FALSE
A_12_P116232	2.71934	down	-1.44326	C09H10.10	C09H10.10			FALSE
A_12_P112132	2.33031	down	-1.22052	C09H10.6	C09H10.6	histone binding protein [C09H10.6]		FALSE
A_12_P119680	2.24522	down	-1.16685	C09H6.3	C09H6.3			FALSE
A_12_P101789	3.71064	down	-1.89167	C10A4.1	C10A4.1	transposase HFL1 (D. melanogaster) [C10A4.1]		FALSE
A_12_P112578	2.24414	down	-1.16616	C10B5.1	C10B5.1			FALSE
A_12_P108882	2.6376	down	-1.39923	C10F3.1	C10F3.1			FALSE
A_12_P118131	11.2673	down	-3.49407	C10G8.4	C10G8.4			FALSE
A_12_P109330	2.46851	down	-1.30364	C10H11.10	C10H11.10			FALSE
A_12_P112178	2.34342	down	-1.22862	C11D2.4	C11D2.4			FALSE
A_12_P116981	3.60756	down	-1.85102	C11E4.7	C11E4.7			FALSE
A_12_P111479	2.72859	down	-1.44816	C11G6.1	C11G6.1			FALSE
A_12_P104652	4.07872	down	-2.02812	C12C8.3b	C12C8.3b			FALSE
A_12_P114629	2.62629	down	-1.39303	C12D8.12	C12D8.12			FALSE
A_12_P111136	2.55718	down	-1.35456	C13B9.2	C13B9.2			FALSE
A_12_P113087	2.66435	down	-1.41378	C13F10.2	C13F10.2			FALSE
A_12_P118608	2.1609	down	-1.11163	C13F10.7.2	C13F10.7.2			FALSE
A_12_P111906	3.20185	down	-1.6789	C13G5.2	C13G5.2			FALSE
A_12_P113369	2.26809	down	-1.18148	C14A4.14	C14A4.14			FALSE
A_12_P117265	2.05851	down	-1.0416	C14A4.3	C14A4.3			FALSE
A_12_P119693	2.20579	down	-1.1413	C14A4.4a	C14A4.4a	autoantigen PM-SCL [C14A4.4a]		FALSE
A_12_P107783	2.60661	down	-1.38218	C14A6.1	C14A6.1	Lectin C-type domain short and long forms (2 domains) [C14A6.1]		FALSE
A_12_P112258	2.48856	down	-1.31531	C14B1.2	C14B1.2			FALSE
A_12_P119217	2.23731	down	-1.16176	C14B1.4	C14B1.4	guanine nucleotide binding protein [C14B1.4]		FALSE
A_12_P106661	2.93979	down	-1.55571	C14B1.7	C14B1.7			FALSE
A_12_P107506	2.33844	down	-1.22555	C14B1.9	C14B1.9			FALSE
A_12_P114821	2.59113	down	-1.37358	C14C10.2	C14C10.2	Transthyretin-like family [C14C10.2]		FALSE
A_12_P117678	2.74642	down	-1.45755	C14C10.6	C14C10.6			FALSE
A_12_P107907	2.27774	down	-1.18761	C14C11.2	C14C11.2			FALSE
A_12_P116360	2.11431	down	-1.08019	C14C11.6	C14C11.6	helicase [C14C11.6]		FALSE
A_12_P105633	12.3556	down	-3.62709	C15B12.8	C15B12.8			FALSE
A_12_P116286	2.45923	down	-1.29821	C15C6.4	C15C6.4			FALSE
A_12_P109498	2.56887	down	-1.36113	C15F1.3a.2	C15F1.3a.2	sex-determination protein [C15F1.3a.2]		FALSE
A_12_P117214	2.54975	down	-1.35036	C15F1.4	C15F1.4	translation initiation factor [C15F1.4]		FALSE
A_12_P116164	2.42657	down	-1.27892	C15F1.8	C15F1.8			FALSE
A_12_P111040	2.91515	down	-1.54357	C15H11.5	C15H11.5			FALSE
A_12_P105932	2.16488	down	-1.11429	C15H11.6	C15H11.6			FALSE
A_12_P113601	2.76814	down	-1.46892	C15H11.8	C15H11.8	DNA-directed RNA polymerase I like [C15H11.8]		FALSE
A_12_P118055	2.42541	down	-1.27823	C16A11.2b	C16A11.2b			FALSE
A_12_P110974	2.60108	down	-1.37911	C16A11.3	C16A11.3	protein kinase [C16A11.3]		FALSE
A_12_P116612	3.13886	down	-1.65024	C16A11.4	C16A11.4			FALSE
A_12_P112468	2.39575	down	-1.26048	C16A3.1a.2	C16A3.1a.2	helicase [C16A3.1a.2]		FALSE
A_12_P110705	4.22365	down	-2.07849	C16A3.2	C16A3.2	protein-tyrosine phosphatase [C16A3.2]		FALSE
A_12_P107054	5.42333	down	-2.43918	C16C10.3	C16C10.3			FALSE
A_12_P108633	3.15353	down	-1.65697	C16C8.12	C16C8.12			FALSE
A_12_P107449	2.16393	down	-1.11365	C16C8.13	C16C8.13			FALSE
A_12_P117994	2.53136	down	-1.33991	C16C8.14	C16C8.14			FALSE
A_12_P118234	2.75903	down	-1.46416	C16C8.4	C16C8.4			FALSE
A_12_P107572	2.64586	down	-1.40374	C17E4.2	C17E4.2	myosin heavy chain like [C17E4.2]		FALSE
A_12_P118400	2.78381	down	-1.47706	C17E4.3	C17E4.3			FALSE
A_12_P114159	2.30009	down	-1.20169	C17E4.6	C17E4.6	YL-1 protein like [C17E4.6]		FALSE
A_12_P120239	7.95665	down	-2.99216	C17E7.12	C17E7.12			FALSE
A_12_P105842	5.19004	down	-2.37575	C17E7.3	C17E7.3			FALSE
A_12_P102348	7.34071	down	-2.87592	C17E7.4	C17E7.4			FALSE
A_12_P102441	8.54981	down	-3.09589	C17E7.9a	C17E7.9a			FALSE
A_12_P112602	5.83214	down	-2.54403	C17F4.5	C17F4.5			FALSE
A_12_P108826	4.61674	down	-2.20687	C17F4.8	C17F4.8			FALSE
A_12_P105584	3.78861	down	-1.92167	C17G1.2	C17G1.2			FALSE
A_12_P117635	2.21244	down	-1.14564	C17G10.1.2	C17G10.1.2			FALSE
A_12_P119650	2.72565	down	-1.4466	C17G10.2	C17G10.2	TPR domain [C17G10.2]		FALSE
A_12_P106457	3.20402	down	-1.67988	C17G10.4b	C17G10.4b			FALSE
A_12_P110481	2.51042	down	-1.32793	C17H12.8	C17H12.8			FALSE
A_12_P120155	2.16369	down	-1.11349	C18A3.1	C18A3.1			FALSE
A_12_P109694	2.0656	down	-1.04656	C18A3.5c	C18A3.5c			FALSE
A_12_P107366	2.43949	down	-1.28658	C18E3.8	C18E3.8	seven trans-membrane protein [C18E3.8]		FALSE
A_12_P112338	2.16256	down	-1.11274	C18E3.9	C18E3.9			FALSE
A_12_P100535	2.22699	down	-1.15509	C18E9.11b	C18E9.11b			FALSE
A_12_P109837	2.45371	down	-1.29496	C18G1.4b	C18G1.4b			FALSE
A_12_P115606	2.29378	down	-1.19773	C18H2.2	C18H2.2			FALSE
A_12_P104203	2.44524	down	-1.28997	C23G10.7b	C23G10.7b			FALSE
A_12_P113320	2.06623	down	-1.047	C23H3.5	C23H3.5			FALSE
A_12_P111839	3.56044	down	-1.83206	C24B9.9.1	C24B9.9.1			FALSE
A_12_P110532	2.70739	down	-1.4369	C24D10.5	C24D10.5			FALSE
A_12_P106941	2.38131	down	-1.25176	C24F3.2	C24F3.2	Dual specificity phosphatase, catalytic domain [C24F3.2]		FALSE
A_12_P105962	2.80578	down	-1.4884	C24G6.1	C24G6.1			FALSE
A_12_P100379	3.19654	down	-1.67651	C24G7.4	C24G7.4			FALSE
A_12_P119453	4.13304	down	-2.0472	C24H10.4	C24H10.4			FALSE
A_12_P100764	2.476	down	-1.30801	C24H12.5a	C24H12.5a			FALSE
A_12_P107479	2.66764	down	-1.41556	C25A1.1	C25A1.1			FALSE
A_12_P113924	2.95155	down	-1.56147	C25A1.3	C25A1.3	Yeast ABD1 protein like [C25A1.3]		FALSE
A_12_P105334	4.4806	down	-2.16369	C25A1.8	C25A1.8	lectin [C25A1.8]		FALSE
A_12_P105142	2.54447	down	-1.34736	C25A1.9	C25A1.9			FALSE
A_12_P120178	5.50951	down	-2.46192	C25A11.1	C25A11.1			FALSE
A_12_P119483	3.18733	down	-1.67235	C25A11.2	C25A11.2			FALSE
A_12_P107330	6.80412	down	-2.76641	C25A8.4	C25A8.4			FALSE
A_12_P118274	4.59362	down	-2.19963	C25B8.4b	C25B8.4b	asialoglycoprotein receptor [C25B8.4a]		FALSE
A_12_P108011	3.14172	down	-1.65155	C25D7.6.1	C25D7.6.1	DNA replication licensing factor MCM3 [C25D7.6.1]		FALSE
A_12_P101554	2.56058	down	-1.35647	C25H3.3	C25H3.3			FALSE
A_12_P109285	2.1066	down	-1.07492	C26D10.3	C26D10.3	oxidoreductase [C26D10.3]		FALSE
A_12_P110931	2.27038	down	-1.18293	C26E6.12	C26E6.12			FALSE
A_12_P119694	2.16705	down	-1.11573	C26E6.5	C26E6.5			FALSE
A_12_P116383	2.38371	down	-1.25321	C26E6.7a	C26E6.7a			FALSE
A_12_P119471	3.84106	down	-1.9415	C27A12.3	C27A12.3	zinc finger protein [C27A12.3]		FALSE
A_12_P105694	2.29653	down	-1.19945	C27A12.7a	C27A12.7a			FALSE
A_12_P106415	2.12045	down	-1.08437	C27A2.1	C27A2.1			FALSE
A_12_P108906	2.51505	down	-1.33059	C27A2.3	C27A2.3			FALSE
A_12_P103137	2.82085	down	-1.49613	C27A2.6	C27A2.6			FALSE
A_12_P117975	2.76802	down	-1.46886	C27A7.6	C27A7.6			FALSE
A_12_P104171	2.19793	down	-1.13615	C27B7.1b	C27B7.1b			FALSE
A_12_P117806	2.36191	down	-1.23996	C27B7.5	C27B7.5	Zinc finger, CCHC class [C27B7.5]		FALSE
A_12_P117268	2.47081	down	-1.30498	C27B7.9	C27B7.9			FALSE
A_12_P107888	3.47822	down	-1.79835	C27C12.1	C27C12.1			FALSE
A_12_P104578	9.28978	down	-3.21564	C27C12.3	C27C12.3	member of worm-specific protein family [C27C12.3]		FALSE
A_12_P107577	2.26119	down	-1.17708	C27F2.10	C27F2.10			FALSE
A_12_P116014	2.27173	down	-1.18379	C27H6.3	C27H6.3			FALSE
A_12_P111532	2.9301	down	-1.55095	C28A5.1	C28A5.1			FALSE
A_12_P115313	2.56498	down	-1.35895	C28A5.2	C28A5.2			FALSE
A_12_P102301	2.17011	down	-1.11777	C28C12.12.1	C28C12.12.1			FALSE
A_12_P103458	2.88774	down	-1.52994	C28C12.2	C28C12.2			FALSE
A_12_P100312	3.02299	down	-1.59597	C28C12.5.2	C28C12.5.2			FALSE
A_12_P103245	2.23022	down	-1.15718	C28C12.9a.1	C28C12.9a.1			FALSE
A_12_P100842	6.19877	down	-2.63198	C28D4.3.1	C28D4.3.1	glutamine synthase [C28D4.3.1]		FALSE
A_12_P110851	3.24259	down	-1.69715	C28G1.4	C28G1.4	zinc finger [C28G1.4]		FALSE
A_12_P104248	3.01039	down	-1.58995	C28H8.1	C28H8.1			FALSE
A_12_P101129	2.17229	down	-1.11922	C28H8.9b	C28H8.9b			FALSE
A_12_P105608	2.11974	down	-1.08389	C29A12.1	C29A12.1			FALSE
A_12_P108487	2.35214	down	-1.23397	C29A12.3a	C29A12.3a	DNA ligase I [C29A12.3a]		FALSE
A_12_P100572	4.0325	down	-2.01167	C29A12.3b	C29A12.3b			FALSE
A_12_P109990	2.45198	down	-1.29395	C29E4.2.2	C29E4.2.2			FALSE
A_12_P112628	2.27812	down	-1.18784	C29E4.4	C29E4.4			FALSE
A_12_P108066	2.48497	down	-1.31323	C29F3.1	C29F3.1	long-chain enoyl-CoA hydratase [C29F3.1]		FALSE
A_12_P112916	10.8843	down	-3.44418	C29F7.4	C29F7.4	fork head domain protein [C29F7.4]		FALSE
A_12_P120057	20.9636	down	-4.38981	C29F7.5	C29F7.5	fork head domain protein [C29F7.5]		FALSE
A_12_P100086	6.1279	down	-2.61539	C29G2.1	C29G2.1			FALSE
A_12_P101801	2.16236	down	-1.11261	C29H12.5	C29H12.5			FALSE
A_12_P117472	2.71453	down	-1.4407	C30A5.2.1	C30A5.2.1			FALSE
A_12_P106713	4.62136	down	-2.20832	C30B5.1	C30B5.1			FALSE
A_12_P114626	2.70887	down	-1.43769	C30F12.2.1	C30F12.2.1			FALSE
A_12_P110195	3.31777	down	-1.73021	C30F12.4	C30F12.4			FALSE
A_12_P118781	2.23037	down	-1.15728	C30G12.6b	C30G12.6b			FALSE
A_12_P113066	3.39395	down	-1.76296	C30G12.7	C30G12.7			FALSE
A_12_P102387	3.0392	down	-1.60369	C31E10.5.1	C31E10.5.1			FALSE
A_12_P110442	5.27687	down	-2.39968	C31G12.1	C31G12.1			FALSE
A_12_P111903	11.4676	down	-3.51949	C32B5.10	C32B5.10			FALSE
A_12_P107286	2.95343	down	-1.56239	C32B5.16	C32B5.16			FALSE
A_12_P117422	4.80688	down	-2.2651	C32B5.1a	C32B5.1a			FALSE
A_12_P107239	4.67322	down	-2.22442	C32B5.1b	C32B5.1b			FALSE
A_12_P109799	4.00762	down	-2.00275	C32B5.5	C32B5.5			FALSE
A_12_P100144	4.5552	down	-2.18752	C32B5.6	C32B5.6			FALSE
A_12_P104230	2.89547	down	-1.5338	C32B5.9	C32B5.9			FALSE
A_12_P101888	2.15302	down	-1.10636	C32D5.10	C32D5.10			FALSE
A_12_P118122	2.85685	down	-1.51442	C32E8.5.1	C32E8.5.1			FALSE
A_12_P105471	2.22787	down	-1.15567	C32F10.2	C32F10.2			FALSE
A_12_P105189	3.38556	down	-1.75939	C32F10.6	C32F10.6	nuclear homone receptor [C32F10.6]		FALSE
A_12_P118504	17.6647	down	-4.1428	C32H11.12	C32H11.12			FALSE
A_12_P117115	2.28286	down	-1.19084	C32H11.3	C32H11.3			FALSE
A_12_P117478	9.30363	down	-3.21779	C32H11.4	C32H11.4			FALSE
A_12_P106414	2.99479	down	-1.58245	C33A12.12	C33A12.12	Leucine Rich Repeat (2 copies) (2 domains) [C33A12.12]		FALSE
A_12_P118705	2.74785	down	-1.4583	C33C12.3	C33C12.3	glucosylceramidase [C33C12.3]		FALSE
A_12_P112396	3.31834	down	-1.73046	C33F10.2	C33F10.2	Cell division control protein [C33F10.2]		FALSE
A_12_P115925	2.29615	down	-1.19922	C33H5.15	C33H5.15			FALSE
A_12_P115731	3.76126	down	-1.91122	C33H5.3	C33H5.3	kinesin-like protein [C06G3.2.2]		FALSE
A_12_P105819	2.49308	down	-1.31793	C33H5.4b	C33H5.4b			FALSE
A_12_P120145	2.22367	down	-1.15294	C33H5.6	C33H5.6			FALSE
A_12_P100179	2.0538	down	-1.0383	C33H5.7	C33H5.7			FALSE
A_12_P112704	2.52729	down	-1.33759	C34B2.2.2	C34B2.2.2			FALSE
A_12_P115219	2.13349	down	-1.09322	C34B2.7.1	C34B2.7.1	flavoprotein [C34B2.7.1]		FALSE
A_12_P113528	2.49783	down	-1.32068	C34B7.4	C34B7.4			FALSE
A_12_P113759	2.24319	down	-1.16555	C34C12.2	C34C12.2			FALSE
A_12_P105040	2.61445	down	-1.38651	C34D4.10	C34D4.10			FALSE
A_12_P108687	2.32833	down	-1.2193	C34E10.11.1	C34E10.11.1			FALSE
A_12_P108725	3.22725	down	-1.69031	C34E10.8	C34E10.8			FALSE
A_12_P115497	2.47389	down	-1.30678	C34F6.2	C34F6.2	collagen [C34F6.2]		FALSE
A_12_P115102	2.5582	down	-1.35513	C34F6.3	C34F6.3	collagen [C34F6.3]		FALSE
A_12_P110489	2.84613	down	-1.509	C34F6.4	C34F6.4			FALSE
A_12_P108073	3.04165	down	-1.60486	C34G6.5	C34G6.5	ser/thr-protein kinase [C34G6.5]		FALSE
A_12_P119517	2.51706	down	-1.33174	C34H4.5	C34H4.5			FALSE
A_12_P116320	2.17403	down	-1.12037	C35B1.2b	C35B1.2b			FALSE
A_12_P102362	2.27012	down	-1.18277	C35B1.4	C35B1.4			FALSE
A_12_P105892	2.34855	down	-1.23177	C35D10.10	C35D10.10			FALSE
A_12_P116250	2.59123	down	-1.37364	C35D10.13	C35D10.13			FALSE
A_12_P107456	2.70044	down	-1.43319	C35D10.15	C35D10.15			FALSE
A_12_P108408	2.45027	down	-1.29294	C35D10.5	C35D10.5			FALSE
A_12_P106771	2.18398	down	-1.12696	C35D10.7b	C35D10.7b			FALSE
A_12_P114999	2.58437	down	-1.36981	C35D10.9.2	C35D10.9.2			FALSE
A_12_P117748	11.7028	down	-3.54879	C35E7.1	C35E7.1			FALSE
A_12_P105724	3.56495	down	-1.83388	C35E7.3	C35E7.3			FALSE
A_12_P110948	9.62902	down	-3.26739	C35E7.5a	C35E7.5a			FALSE
A_12_P112896	17.5102	down	-4.13012	C35E7.5b	C35E7.5b			FALSE
A_12_P111704	2.67514	down	-1.41961	C35E7.8	C35E7.8			FALSE
A_12_P117723	5.04026	down	-2.3335	C36A4.1	C36A4.1	cytochrome P450 [C36A4.1]		FALSE
A_12_P104296	2.39662	down	-1.261	C36A4.4.1	C36A4.4.1			FALSE
A_12_P119643	3.18903	down	-1.67312	C36A4.5	C36A4.5	claustrin like [C36A4.5]		FALSE
A_12_P102499	2.18275	down	-1.12615	C36A4.8	C36A4.8	Zinc finger, C3HC4 type (RING finger) [C36A4.8]		FALSE
A_12_P102854	3.58204	down	-1.84078	C36B1.11	C36B1.11			FALSE
A_12_P100939	2.37977	down	-1.25082	C36B1.12.3	C36B1.12.3			FALSE
A_12_P120390	3.1421	down	-1.65173	C36B1.3	C36B1.3	DNA directed RNA polymerase II [C36B1.3]		FALSE
A_12_P101485	2.41954	down	-1.27474	C36B1.8a	C36B1.8a			FALSE
A_12_P117021	7.5771	down	-2.92165	C36C9.1	C36C9.1	M. musculus T-cell activation protein TCA3 [F52D2.4]		FALSE
A_12_P103641	7.6238	down	-2.93051	C36C9.3	C36C9.3			FALSE
A_12_P102996	2.61786	down	-1.38839	C36F7.2	C36F7.2			FALSE
A_12_P117849	2.16383	down	-1.11359	C37A2.2	C37A2.2			FALSE
A_12_P103528	2.52633	down	-1.33704	C37A2.4a	C37A2.4a	cyclin [C37A2.4a]		FALSE
A_12_P107112	3.71111	down	-1.89185	C37A2.4a	C37A2.4a	cyclin [C37A2.4a]		FALSE
A_12_P100640	2.73905	down	-1.45368	C37A2.8a	C37A2.8a			FALSE
A_12_P109983	2.92223	down	-1.54707	C37A5.7.1	C37A5.7.1			FALSE
A_12_P120095	2.86013	down	-1.51608	C37C3.9	C37C3.9			FALSE
A_12_P119131	2.1844	down	-1.12724	C38D4.3	C38D4.3			FALSE
A_12_P116066	2.30369	down	-1.20394	C38D4.4	C38D4.4			FALSE
A_12_P119023	3.19703	down	-1.67673	C38D4.6.1	C38D4.6.1	homeobox protein (cad subfamily) [C38D4.6.1]		FALSE
A_12_P105938	3.01079	down	-1.59014	C39B5.2	C39B5.2			FALSE
A_12_P101294	4.83183	down	-2.27257	C39D10.7	C39D10.7	similar to C. elegans proteins B0280.5, R02F2.4 and C07G2.1 [C39D10.7]		FALSE
A_12_P104457	2.18532	down	-1.12784	C39E9.12	C39E9.12			FALSE
A_12_P117651	2.83951	down	-1.50564	C39E9.13	C39E9.13	Human activator 1 38 KD subunit like [C39E9.13]		FALSE
A_12_P106016	2.44749	down	-1.2913	C39E9.14a	C39E9.14a			FALSE
A_12_P114221	3.21358	down	-1.68418	C40A11.2	C40A11.2			FALSE
A_12_P108739	2.87452	down	-1.52332	C40H1.7	C40H1.7			FALSE
A_12_P100328	3.26774	down	-1.70829	C40H5.6	C40H5.6			FALSE
A_12_P108676	3.27047	down	-1.7095	C41D11.5	C41D11.5			FALSE
A_12_P113262	2.20218	down	-1.13893	C41D11.7	C41D11.7	DNA-binding protein [C41D11.7]		FALSE
A_12_P102449	2.50464	down	-1.3246	C41D11.9	C41D11.9			FALSE
A_12_P110249	2.91216	down	-1.54209	C41G11.1	C41G11.1			FALSE
A_12_P109471	4.24572	down	-2.08601	C41H7.3	C41H7.3			FALSE
A_12_P111690	3.73294	down	-1.90031	C41H7.4	C41H7.4			FALSE
A_12_P108627	4.02671	down	-2.0096	C41H7.5	C41H7.5			FALSE
A_12_P114503	3.40491	down	-1.76762	C41H7.6	C41H7.6			FALSE
A_12_P102673	6.67519	down	-2.73881	C41H7.7	C41H7.7			FALSE
A_12_P120075	2.34275	down	-1.2282	C42C1.15	C42C1.15			FALSE
A_12_P116406	2.86402	down	-1.51804	C42C1.8	C42C1.8			FALSE
A_12_P102803	2.2368	down	-1.16143	C42D4.6	C42D4.6			FALSE
A_12_P118535	4.97059	down	-2.31342	C42D8.2.1	C42D8.2.1	vitellogenin [C42D8.2.1]		FALSE
A_12_P106672	2.20132	down	-1.13837	C43E11.3b	C43E11.3b			FALSE
A_12_P117454	2.17187	down	-1.11894	C43H8.2	C43H8.2			FALSE
A_12_P103806	7.02132	down	-2.81174	C44B12.1.2	C44B12.1.2			FALSE
A_12_P103406	3.23949	down	-1.69577	C44B12.5	C44B12.5			FALSE
A_12_P109186	4.20174	down	-2.07099	C44B7.12	C44B7.12			FALSE
A_12_P106340	3.17074	down	-1.66482	C44B7.5	C44B7.5			FALSE
A_12_P113414	4.12373	down	-2.04395	C44B9.3	C44B9.3			FALSE
A_12_P111820	2.5192	down	-1.33297	C44B9.4	C44B9.4	S.pombe hypothetical protein C27F7.07C like [C44B9.4]		FALSE
A_12_P111673	3.75904	down	-1.91036	C44C10.4	C44C10.4	chromosome segregation protein like [C44C10.4]		FALSE
A_12_P113520	2.44329	down	-1.28883	C44C10.5	C44C10.5	chromosome segregation protein like [C44C10.5]		FALSE
A_12_P102513	4.68693	down	-2.22864	C44C10.8	C44C10.8	Helix-loop-helix DNA-binding domain [C44C10.8]		FALSE
A_12_P105582	2.09789	down	-1.06894	C45B11.1a	C45B11.1a	serine/threonine kinase (PAK/STE20 subfamily) [C45B11.1a]		FALSE
A_12_P118633	7.31999	down	-2.87184	C45G7.2	C45G7.2			FALSE
A_12_P105451	3.04445	down	-1.60618	C45G9.2	C45G9.2			FALSE
A_12_P104704	5.54802	down	-2.47197	C45H4.14a	C45H4.14a			FALSE
A_12_P102279	7.91756	down	-2.98506	C45H4.14b	C45H4.14b			FALSE
A_12_P111642	2.68685	down	-1.42592	C45H4.17	C45H4.17	cytochrome P450 [C45H4.17]		FALSE
A_12_P103215	2.39118	down	-1.25772	C46A5.9	C46A5.9			FALSE
A_12_P115742	2.26548	down	-1.17981	C46C11.2	C46C11.2			FALSE
A_12_P105927	3.61685	down	-1.85473	C46C2.5	C46C2.5			FALSE
A_12_P102139	3.02213	down	-1.59557	C46F11.3	C46F11.3			FALSE
A_12_P101064	2.33252	down	-1.22189	C46F4.1	C46F4.1			FALSE
A_12_P109521	2.07763	down	-1.05494	C47E8.4	C47E8.4			FALSE
A_12_P116660	2.61337	down	-1.38591	C47E8.8	C47E8.8	SET domain [C47E8.8]		FALSE
A_12_P108609	10.1654	down	-3.34559	C47F8.1	C47F8.1			FALSE
A_12_P110573	2.21822	down	-1.1494	C47G2.5	C47G2.5			FALSE
A_12_P108041	2.23158	down	-1.15806	C48B4.11	C48B4.11			FALSE
A_12_P111891	2.24264	down	-1.1652	C48B4.6	C48B4.6			FALSE
A_12_P115992	2.46252	down	-1.30014	C48B4.7	C48B4.7			FALSE
A_12_P113510	2.68622	down	-1.42558	C48B4.9	C48B4.9			FALSE
A_12_P110105	2.07888	down	-1.05581	C48B6.2.2	C48B6.2.2	ribosomal protein [C48B6.2.2]		FALSE
A_12_P113211	2.49412	down	-1.31853	C48D1.2	C48D1.2	Caspase recruitment domain, ICE-like protease (caspase) p20 domain., ICE-like protease (caspase) p10 domain. [C48D1.2]		FALSE
A_12_P113665	2.09665	down	-1.06809	C48E7.3	C48E7.3			FALSE
A_12_P106507	3.35142	down	-1.74477	C49A9.10	C49A9.10			FALSE
A_12_P115095	2.70223	down	-1.43415	C49C3.6.1	C49C3.6.1			FALSE
A_12_P105871	2.73696	down	-1.45258	C49C8.3	C49C8.3			FALSE
A_12_P119577	7.6165	down	-2.92913	C49D10.11	C49D10.11			FALSE
A_12_P103118	5.56832	down	-2.47724	C49F5.3	C49F5.3			FALSE
A_12_P104040	4.25787	down	-2.09013	C49F5.6	C49F5.6			FALSE
A_12_P110901	3.07206	down	-1.61921	C49F5.7.1	C49F5.7.1			FALSE
A_12_P115661	2.71958	down	-1.44338	C49H3.8	C49H3.8	actin-like protein [C49H3.8]		FALSE
A_12_P100226	3.47091	down	-1.79531	C50B6.2	C50B6.2	histone binding protein [C50B6.2]		FALSE
A_12_P101829	3.19904	down	-1.67764	C50B6.3	C50B6.3			FALSE
A_12_P106363	2.59237	down	-1.37427	C50B6.7	C50B6.7	amylase [C50B6.7]		FALSE
A_12_P104445	2.39962	down	-1.26281	C50B8.2	C50B8.2	Inhibitor of Apoptosis domain. [C50B8.2]		FALSE
A_12_P103145	2.6506	down	-1.40632	C50C3.1	C50C3.1			FALSE
A_12_P110735	2.39702	down	-1.26124	C50D2.8	C50D2.8			FALSE
A_12_P113506	5.0809	down	-2.34509	C50E3.11	C50E3.11	folate transporter [C50E3.11]		FALSE
A_12_P108281	12.4024	down	-3.63255	C50E3.12	C50E3.12			FALSE
A_12_P112453	9.39375	down	-3.2317	C50E3.13	C50E3.13			FALSE
A_12_P107189	2.49426	down	-1.31861	C50E3.5	C50E3.5			FALSE
A_12_P100031	2.44499	down	-1.28983	C50F2.2	C50F2.2			FALSE
A_12_P101414	2.98567	down	-1.57806	C50F2.9	C50F2.9			FALSE
A_12_P106573	2.79032	down	-1.48043	C50F4.12	C50F4.12			FALSE
A_12_P100507	3.03643	down	-1.60238	C50F4.4	C50F4.4			FALSE
A_12_P100213	2.58455	down	-1.36991	C50F7.4	C50F7.4	succinyl-CoA synthetase beta chain [C50F7.4]		FALSE
A_12_P109359	4.6111	down	-2.20511	C52A10.3	C52A10.3			FALSE
A_12_P111709	2.57348	down	-1.36372	C52D10.6.1	C52D10.6.1	cyclin A-associated protein [C52D10.6.1]		FALSE
A_12_P119541	7.74813	down	-2.95385	C52D10.8	C52D10.8	cyclin A-associated protein [C52D10.8]		FALSE
A_12_P104766	7.54381	down	-2.91529	C52D10.9	C52D10.9	cyclin A-associated protein [C52D10.9]		FALSE
A_12_P115719	4.27424	down	-2.09567	C52E4.1.1	C52E4.1.1	cathepsin-like cysteine protease [C52E4.1.1]		FALSE
A_12_P101947	2.23884	down	-1.16275	C53A5.2.1	C53A5.2.1	Neurospora met-10 protein like [C53A5.2.1]		FALSE
A_12_P102985	2.54231	down	-1.34614	C53A5.3.3	C53A5.3.3	Yeast RPD3 protein like [C53A5.3.3]		FALSE
A_12_P107866	2.12205	down	-1.08546	C53A5.6	C53A5.6	Zinc finger, C3HC4 type (RING finger) [C53A5.6]		FALSE
A_12_P102130	3.85174	down	-1.94551	C53B4.5	C53B4.5	collagen [C53B4.5]		FALSE
A_12_P111880	2.47208	down	-1.30573	C53D5.4	C53D5.4	zinc finger protein [C53D5.4]		FALSE
A_12_P118623	2.43935	down	-1.2865	C54C6.6	C54C6.6	DUF667 domain family [C54C6.6]		FALSE
A_12_P107514	5.8347	down	-2.54466	C54C8.9	C54C8.9			FALSE
A_12_P116750	2.28026	down	-1.1892	C55A6.9	C55A6.9			FALSE
A_12_P106689	3.87694	down	-1.95492	C55B6.1	C55B6.1	glycerol kinase [C55B6.1]		FALSE
A_12_P118616	2.40999	down	-1.26903	C55B7.1	C55B7.1	RNA helicase [C55B7.1]		FALSE
A_12_P100593	2.95237	down	-1.56187	C55B7.11	C55B7.11			FALSE
A_12_P113314	2.69973	down	-1.43281	C55B7.9	C55B7.9			FALSE
A_12_P100945	2.26268	down	-1.17803	C56C10.1	C56C10.1			FALSE
A_12_P112032	2.38759	down	-1.25555	C56C10.7b.2	C56C10.7b.2			FALSE
A_12_P118986	3.22666	down	-1.69004	C56E6.3b	C56E6.3b			FALSE
A_12_P103238	2.26979	down	-1.18256	C56G2.15	C56G2.15			FALSE
A_12_P115791	2.5871	down	-1.37133	CC8.2b.1	CC8.2b.1			FALSE
A_12_P118802	2.50989	down	-1.32763	D1007.10b	D1007.10b			FALSE
A_12_P114645	2.76031	down	-1.46483	D1007.4	D1007.4			FALSE
A_12_P104595	2.2918	down	-1.19648	D1007.5a.2	D1007.5a.2			FALSE
A_12_P109726	2.29066	down	-1.19576	D1007.7	D1007.7	RNA-binding protein [D1007.7]		FALSE
A_12_P111802	2.51022	down	-1.32782	D1007.8	D1007.8			FALSE
A_12_P100618	3.02647	down	-1.59764	D1044.6	D1044.6			FALSE
A_12_P105910	2.24149	down	-1.16446	D1044.7	D1044.7			FALSE
A_12_P101446	2.90051	down	-1.53631	D1046.1.5	D1046.1.5	glycine-rich RNA-binding protein [D1046.1.5]		FALSE
A_12_P111425	2.83253	down	-1.50209	D1046.2.1	D1046.2.1	Zinc finger, C2H2 type [D1046.2.1]		FALSE
A_12_P110805	5.61749	down	-2.48993	D1054.10	D1054.10			FALSE
A_12_P119845	4.45363	down	-2.15498	D1054.11	D1054.11			FALSE
A_12_P113205	2.37479	down	-1.2478	D1054.13	D1054.13			FALSE
A_12_P101980	2.15758	down	-1.10941	D1069.4	D1069.4			FALSE
A_12_P118839	3.17001	down	-1.66449	D1081.6	D1081.6			FALSE
A_12_P107912	3.00218	down	-1.58601	D1081.7.1	D1081.7.1			FALSE
A_12_P109552	2.19058	down	-1.13131	D1081.9	D1081.9			FALSE
A_12_P113370	2.11906	down	-1.08342	D1086.4	D1086.4			FALSE
A_12_P110999	2.89238	down	-1.53226	D2005.4	D2005.4			FALSE
A_12_P107001	2.47476	down	-1.30729	D2005.5	D2005.5	RNA helicase like [D2005.5]		FALSE
A_12_P118898	2.65028	down	-1.40614	D2013.3	D2013.3			FALSE
A_12_P111760	2.18636	down	-1.12853	D2021.1	D2021.1	glucose repression mediator protein [D2021.1]		FALSE
A_12_P108171	2.25928	down	-1.17586	D2023.5	D2023.5	thiosulphate sulphurtransferase [D2023.5]		FALSE
A_12_P119980	2.49764	down	-1.32056	D2023.6	D2023.6	Yeast ABC1 protein like [D2023.6]		FALSE
A_12_P112010	3.18204	down	-1.66995	D2030.7.2	D2030.7.2	Zinc finger, C3HC4 type (RING finger) [D2030.7.2]		FALSE
A_12_P106483	2.67839	down	-1.42136	D2030.8	D2030.8			FALSE
A_12_P105847	3.65483	down	-1.86981	D2085.2	D2085.2			FALSE
A_12_P107688	2.35359	down	-1.23486	D2085.6	D2085.6	phosphatidylinositol biosynthetic protein [D2085.6]		FALSE
A_12_P111698	2.42302	down	-1.27681	D2089.3	D2089.3			FALSE
A_12_P118352	2.13136	down	-1.09177	D2092.2	D2092.2			FALSE
A_12_P101600	3.31967	down	-1.73104	D2096.12	D2096.12			FALSE
A_12_P112608	7.35547	down	-2.87882	D2096.3.3	D2096.3.3			FALSE
A_12_P101192	2.48462	down	-1.31303	DY3.4b.2	DY3.4b.2	Reverse transcriptase (RNA-dependent DNA polymerase) [DY3.4b.2]		FALSE
A_12_P120202	2.23738	down	-1.16181	E01A2.2b	E01A2.2b			FALSE
A_12_P110717	3.15922	down	-1.65957	E01B7.2	E01B7.2			FALSE
A_12_P114996	3.30849	down	-1.72617	E02H1.2	E02H1.2	GTP binding protein [E02H1.2]		FALSE
A_12_P103373	2.60993	down	-1.38401	E02H1.3	E02H1.3	Yeast DEG-1 protein homolog [E02H1.3]		FALSE
A_12_P103917	2.29758	down	-1.20011	E02H1.4	E02H1.4	ADP-Ribosyltransferase [E02H1.4]		FALSE
A_12_P103602	2.10896	down	-1.07653	E02H1.5	E02H1.5			FALSE
A_12_P112446	3.27673	down	-1.71226	E02H4.6	E02H4.6	serine/threonine kinase [E02H4.6]		FALSE
A_12_P117383	2.56883	down	-1.36111	E02H9.5	E02H9.5	glycosyl hydrolase [E02H9.5]		FALSE
A_12_P110399	2.39626	down	-1.26078	E04D5.4	E04D5.4			FALSE
A_12_P109784	4.56423	down	-2.19037	E04F6.15	E04F6.15			FALSE
A_12_P119631	3.24156	down	-1.69669	E04F6.7	E04F6.7	Ribitol dehydrogenase [E04F6.7]		FALSE
A_12_P104964	3.43038	down	-1.77837	EEED8.1	EEED8.1			FALSE
A_12_P100990	2.75377	down	-1.46141	EEED8.12	EEED8.12	Probable RNA binding protein [EEED8.12]		FALSE
A_12_P102164	2.31964	down	-1.2139	EEED8.12	EEED8.12	Probable RNA binding protein [EEED8.12]		FALSE
A_12_P112491	3.48907	down	-1.80284	EEED8.13	EEED8.13			FALSE
A_12_P112389	3.33036	down	-1.73568	EEED8.14	EEED8.14			FALSE
A_12_P103723	12.0186	down	-3.5872	EEED8.15	EEED8.15			FALSE
A_12_P107742	4.80041	down	-2.26316	EEED8.3	EEED8.3			FALSE
A_12_P102816	2.12784	down	-1.08939	EGAP2.1	EGAP2.1			FALSE
A_12_P106416	2.5279	down	-1.33794	F01D4.5b	F01D4.5b			FALSE
A_12_P108044	2.41268	down	-1.27064	F01D4.5b	F01D4.5b			FALSE
A_12_P107260	5.66353	down	-2.5017	F01D5.1	F01D5.1			FALSE
A_12_P104424	4.58434	down	-2.19672	F01D5.2	F01D5.2			FALSE
A_12_P103904	5.46227	down	-2.4495	F01D5.3	F01D5.3			FALSE
A_12_P100353	2.56105	down	-1.35674	F01F1.11	F01F1.11			FALSE
A_12_P103681	3.62335	down	-1.85732	F02A9.6	F02A9.6	GLP-1 protein [F02A9.6]		FALSE
A_12_P109195	2.57497	down	-1.36456	F02C12.3	F02C12.3			FALSE
A_12_P117740	8.34494	down	-3.0609	F02D10.6	F02D10.6			FALSE
A_12_P111107	7.93117	down	-2.98753	F02E8.4	F02E8.4			FALSE
A_12_P109934	2.35546	down	-1.23601	F02E9.10.1	F02E9.10.1			FALSE
A_12_P120380	6.67592	down	-2.73897	F02H6.2	F02H6.2			FALSE
A_12_P102635	8.43434	down	-3.07628	F02H6.3a	F02H6.3a			FALSE
A_12_P110406	6.12427	down	-2.61454	F02H6.3a	F02H6.3a			FALSE
A_12_P106422	4.23424	down	-2.0821	F02H6.6	F02H6.6			FALSE
A_12_P100241	2.77226	down	-1.47106	F07A5.1a	F07A5.1a	UNC-7 like [F07A5.1a]		FALSE
A_12_P100289	2.86234	down	-1.5172	F07A5.1b	F07A5.1b	Ogre family [F07A5.1b]		FALSE
A_12_P120256	3.23149	down	-1.6922	F07E5.1	F07E5.1			FALSE
A_12_P110480	2.16211	down	-1.11244	F07H5.10	F07H5.10			FALSE
A_12_P110144	2.33539	down	-1.22367	F08B4.1	F08B4.1			FALSE
A_12_P106424	2.72431	down	-1.44589	F08B4.3	F08B4.3			FALSE
A_12_P103879	2.03502	down	-1.02504	F08B4.6	F08B4.6	N-heparan sulfate sulfotransferase [F08B4.6]		FALSE
A_12_P115457	2.61874	down	-1.38887	F08B6.1	F08B6.1			FALSE
A_12_P110598	2.59803	down	-1.37742	F08D12.10	F08D12.10			FALSE
A_12_P112965	3.51783	down	-1.81469	F08F1.5	F08F1.5			FALSE
A_12_P107474	7.12989	down	-2.83388	F08F3.6	F08F3.6			FALSE
A_12_P105688	2.37103	down	-1.24551	F08F8.10	F08F8.10			FALSE
A_12_P120369	2.57635	down	-1.36533	F08F8.4	F08F8.4			FALSE
A_12_P111110	3.92436	down	-1.97246	F08G12.10	F08G12.10	innexin [F08G12.10]		FALSE
A_12_P112167	2.47537	down	-1.30764	F08G12.3	F08G12.3			FALSE
A_12_P105050	2.15009	down	-1.1044	F08G5.1	F08G5.1			FALSE
A_12_P103931	6.81623	down	-2.76898	F08G5.6	F08G5.6			FALSE
A_12_P119053	2.17106	down	-1.1184	F08H9.1	F08H9.1			FALSE
A_12_P111481	3.36702	down	-1.75147	F08H9.5	F08H9.5	C-type lectin domain [F08H9.5]		FALSE
A_12_P113669	2.62706	down	-1.39345	F08H9.8	F08H9.8	C-type lectin domain [F08H9.8]		FALSE
A_12_P117831	2.76398	down	-1.46675	F09A5.1	F09A5.1	tetracycline resistance like protein [F09A5.1]		FALSE
A_12_P116464	2.69096	down	-1.42812	F09C8.1	F09C8.1	phospholipase precursor [F09C8.1]		FALSE
A_12_P103498	3.06351	down	-1.61519	F09E10.1	F09E10.1			FALSE
A_12_P109218	3.60328	down	-1.84931	F09E5.13	F09E5.13			FALSE
A_12_P107651	2.29403	down	-1.19788	F09E8.3	F09E8.3	Yeast DNA mismatch repair protein MSH5 like [F09E8.3]		FALSE
A_12_P101804	2.09314	down	-1.06567	F09G2.8.2	F09G2.8.2			FALSE
A_12_P115091	2.35329	down	-1.23468	F10A3.2	F10A3.2			FALSE
A_12_P100681	3.52234	down	-1.81654	F10A3.3	F10A3.3			FALSE
A_12_P110746	2.73602	down	-1.45208	F10B5.5.1	F10B5.5.1	ATP binding protein [F10B5.5.1]		FALSE
A_12_P100499	2.3687	down	-1.24409	F10B5.6.1	F10B5.6.1	cell division control protein [F10B5.6.1]		FALSE
A_12_P117290	2.10975	down	-1.07707	F10B5.8	F10B5.8			FALSE
A_12_P105489	2.28485	down	-1.1921	F10C2.2	F10C2.2	KUP-1 protein [F10C2.2]		FALSE
A_12_P102593	2.29695	down	-1.19972	F10C5.1.3	F10C5.1.3			FALSE
A_12_P101559	2.29682	down	-1.19964	F10C5.2.1	F10C5.2.1			FALSE
A_12_P114521	2.84043	down	-1.50611	F10D11.2	F10D11.2			FALSE
A_12_P101833	4.63308	down	-2.21197	F10D2.8	F10D2.8			FALSE
A_12_P114182	6.76339	down	-2.75775	F10D2.9	F10D2.9	stearoyl-CoA desaturase [F10D2.9]		FALSE
A_12_P108211	2.6037	down	-1.38056	F10E7.11	F10E7.11			FALSE
A_12_P101698	2.21485	down	-1.14721	F10E7.8	F10E7.8			FALSE
A_12_P104311	2.25036	down	-1.17016	F10E9.11	F10E9.11			FALSE
A_12_P115050	2.59166	down	-1.37387	F10E9.4	F10E9.4			FALSE
A_12_P106696	2.54132	down	-1.34558	F10E9.7	F10E9.7			FALSE
A_12_P113982	2.51468	down	-1.33038	F10E9.8	F10E9.8			FALSE
A_12_P104843	4.95388	down	-2.30856	F10G2.3	F10G2.3			FALSE
A_12_P106177	3.88284	down	-1.95711	F10G2.4	F10G2.4			FALSE
A_12_P106935	2.80265	down	-1.48679	F10G8.3.1	F10G8.3.1	polyA RNA export protein [F10G8.3.1]		FALSE
A_12_P105818	2.35526	down	-1.23589	F11A10.3.3	F11A10.3.3	Zinc finger, C3HC4 type (RING finger) [F11A10.3.3]		FALSE
A_12_P119903	5.46402	down	-2.44996	F11A5.12	F11A5.12	Estradiol 17-beta-dehydrogenase [F11A5.12]		FALSE
A_12_P106263	2.575	down	-1.36457	F11A5.15	F11A5.15			FALSE
A_12_P102397	2.23353	down	-1.15932	F11A5.9	F11A5.9	sodium/phosphate transporter [F11A5.9]		FALSE
A_12_P100327	3.26757	down	-1.70822	F11C3.1	F11C3.1			FALSE
A_12_P115344	3.09006	down	-1.62764	F11E6.7	F11E6.7			FALSE
A_12_P103569	2.51526	down	-1.33071	F11G11.1	F11G11.1	glutathione S-transferase [F11G11.1]		FALSE
A_12_P112411	2.08025	down	-1.05675	F11G11.2	F11G11.2	glutathione S-transferase [F11G11.2]		FALSE
A_12_P101390	2.5794	down	-1.36704	F11G11.7.1	F11G11.7.1			FALSE
A_12_P118461	5.67621	down	-2.50493	F11H8.3	F11H8.3			FALSE
A_12_P117646	2.6296	down	-1.39484	F12A10.8	F12A10.8			FALSE
A_12_P116763	8.16691	down	-3.02979	F12E12.1	F12E12.1			FALSE
A_12_P102674	2.86109	down	-1.51656	F12E12.3	F12E12.3			FALSE
A_12_P114642	3.18584	down	-1.67168	F12E12.4	F12E12.4			FALSE
A_12_P111546	3.58135	down	-1.8405	F12E12.6	F12E12.6			FALSE
A_12_P113134	2.23253	down	-1.15868	F12F6.1	F12F6.1			FALSE
A_12_P119243	2.41842	down	-1.27406	F12F6.7.1	F12F6.7.1	Yeast HUS2 protein like [F12F6.7.1]		FALSE
A_12_P112001	2.66286	down	-1.41298	F13A2.4	F13A2.4			FALSE
A_12_P108389	2.77006	down	-1.46992	F13A7.10	F13A7.10	glutathione S-transferase [F13A7.10]		FALSE
A_12_P102514	5.97653	down	-2.57931	F13A7.9	F13A7.9			FALSE
A_12_P112144	4.95121	down	-2.30778	F13E6.3	F13E6.3			FALSE
A_12_P114724	2.44096	down	-1.28745	F13E9.1.2	F13E9.1.2	SD22 like protein [F13E9.1.2]		FALSE
A_12_P105339	2.56571	down	-1.35936	F13H10.3b	F13H10.3b	Yeast YEH4 like protein [F13H10.3b]		FALSE
A_12_P106304	2.61382	down	-1.38616	F13H8.2	F13H8.2	beta transducin Trp-Asp domains [F13H8.2]		FALSE
A_12_P101590	3.87456	down	-1.95403	F13H8.3	F13H8.3			FALSE
A_12_P119974	2.14799	down	-1.10299	F14B4.3	F14B4.3	DNA-directed RNA polymerase I [F14B4.3]		FALSE
A_12_P102861	12.2065	down	-3.60957	F14B6.3	F14B6.3			FALSE
A_12_P116072	2.75814	down	-1.46369	F14D2.1	F14D2.1			FALSE
A_12_P105496	2.94877	down	-1.56012	F14D2.11	F14D2.11			FALSE
A_12_P111587	2.89179	down	-1.53196	F14D2.12	F14D2.12			FALSE
A_12_P119075	2.55837	down	-1.35522	F14D2.15	F14D2.15			FALSE
A_12_P109640	2.28481	down	-1.19208	F14D2.2	F14D2.2			FALSE
A_12_P116752	2.81006	down	-1.4906	F14D2.4b	F14D2.4b			FALSE
A_12_P101196	7.39953	down	-2.88743	F14D7.2	F14D7.2			FALSE
A_12_P113491	2.44481	down	-1.28972	F14E5.1	F14E5.1	glucose transporter [F14E5.1]		FALSE
A_12_P114862	2.50699	down	-1.32596	F14F7.1.1	F14F7.1.1	collagen [F14F7.1.1]		FALSE
A_12_P116858	3.16341	down	-1.66148	F14F9.6	F14F9.6			FALSE
A_12_P108333	3.83765	down	-1.94022	F14H3.10	F14H3.10	cytochrome P450 [F14H3.10]		FALSE
A_12_P108921	2.78684	down	-1.47863	F14H3.12	F14H3.12			FALSE
A_12_P101027	10.3515	down	-3.37177	F14H3.3	F14H3.3			FALSE
A_12_P114059	8.8445	down	-3.14478	F14H3.4	F14H3.4			FALSE
A_12_P104508	5.9658	down	-2.57672	F14H3.5	F14H3.5			FALSE
A_12_P107989	5.51182	down	-2.46253	F14H3.6	F14H3.6			FALSE
A_12_P111389	7.49796	down	-2.9065	F15A4.10	F15A4.10			FALSE
A_12_P119263	2.38165	down	-1.25196	F15A4.11	F15A4.11			FALSE
A_12_P107052	3.45847	down	-1.79013	F15A4.2	F15A4.2			FALSE
A_12_P119030	8.61464	down	-3.10679	F15E11.1	F15E11.1			FALSE
A_12_P111158	16.2756	down	-4.02464	F15E11.12	F15E11.12			FALSE
A_12_P106518	6.91445	down	-2.78961	F15E11.13	F15E11.13			FALSE
A_12_P115185	3.32606	down	-1.73381	F15E11.15.1	F15E11.15.1			FALSE
A_12_P105405	2.19095	down	-1.13156	F15H10.3	F15H10.3	Yeast hypothetical protein like [F15H10.3]		FALSE
A_12_P104214	2.25011	down	-1.17	F16A11.2	F16A11.2	Methanococcus hypothetical protein 0682 like [F16A11.2]		FALSE
A_12_P101822	2.99708	down	-1.58356	F16B4.8	F16B4.8	protein-tyrosine phosphatase [F16B4.8]		FALSE
A_12_P115476	2.54725	down	-1.34894	F16D3.4	F16D3.4			FALSE
A_12_P102422	8.79029	down	-3.13591	F16H11.3	F16H11.3			FALSE
A_12_P120115	8.46941	down	-3.08226	F17A2.13	F17A2.13			FALSE
A_12_P113724	7.24754	down	-2.85749	F17A2.5	F17A2.5	Homeobox domain [F17A2.5]		FALSE
A_12_P114818	2.24664	down	-1.16777	F17A9.2	F17A9.2			FALSE
A_12_P115613	11.5682	down	-3.53209	F17A9.6	F17A9.6	homeobox protein [F17A9.6]		FALSE
A_12_P114107	3.32227	down	-1.73217	F17C11.10	F17C11.10	sepB domain [F17C11.10]		FALSE
A_12_P113391	11.3189	down	-3.50067	F17E9.2	F17E9.2			FALSE
A_12_P116028	2.68995	down	-1.42758	F17E9.4	F17E9.4			FALSE
A_12_P107616	3.22212	down	-1.68801	F18A1.7.1	F18A1.7.1			FALSE
A_12_P112643	3.2364	down	-1.69439	F18A11.6	F18A11.6			FALSE
A_12_P116891	3.22104	down	-1.68753	F18H3.5a	F18H3.5a	serine/threonine kinase (CDC2/CDKX subfamily) [F18H3.5a]		FALSE
A_12_P119052	5.43128	down	-2.44129	F19B10.2	F19B10.2			FALSE
A_12_P117186	8.36988	down	-3.06521	F19B10.9	F19B10.9			FALSE
A_12_P101733	3.4251	down	-1.77615	F19C7.3	F19C7.3			FALSE
A_12_P117079	2.24198	down	-1.16477	F19F10.10	F19F10.10			FALSE
A_12_P106612	2.45146	down	-1.29364	F19F10.11a	F19F10.11a			FALSE
A_12_P103267	3.03995	down	-1.60405	F19F10.11b	F19F10.11b			FALSE
A_12_P115870	7.27348	down	-2.86265	F19H6.4	F19H6.4	3-oxo-5-alpha-steroid 4-dehydrogenase [F19H6.4]		FALSE
A_12_P112240	2.47284	down	-1.30617	F20B6.7	F20B6.7			FALSE
A_12_P119148	6.09249	down	-2.60703	F20C5.3	F20C5.3			FALSE
A_12_P107315	2.26931	down	-1.18225	F20D12.1	F20D12.1			FALSE
A_12_P119569	2.23428	down	-1.15981	F20H11.1	F20H11.1			FALSE
A_12_P117408	2.45081	down	-1.29326	F20H11.5	F20H11.5	D-amino acid oxidase [F20H11.5]		FALSE
A_12_P117691	39.4273	down	-5.30112	F21C10.9	F21C10.9			FALSE
A_12_P109927	2.24028	down	-1.16368	F21C3.4	F21C3.4			FALSE
A_12_P104078	3.70139	down	-1.88807	F21D5.1.2	F21D5.1.2	phosphoacetylglucosamine mutase [F21D5.1.2]		FALSE
A_12_P110604	2.75248	down	-1.46073	F21D5.2	F21D5.2	Yeast YHB3-like protein [F21D5.2]		FALSE
A_12_P102923	2.09458	down	-1.06666	F21D5.5	F21D5.5	polynucleotide kinase 3' phosphatase [F21D5.5]		FALSE
A_12_P118224	2.22579	down	-1.15432	F21F3.4	F21F3.4			FALSE
A_12_P107963	3.88708	down	-1.95869	F21F8.2	F21F8.2	protease [F21F8.2]		FALSE
A_12_P100147	6.70469	down	-2.74517	F21G4.2	F21G4.2	multidrug resistance-associated protein [F21G4.2]		FALSE
A_12_P108054	2.30284	down	-1.20342	F21H12.1	F21H12.1			FALSE
A_12_P104412	21.7802	down	-4.44494	F22A3.6a	F22A3.6a			FALSE
A_12_P112648	3.17477	down	-1.66665	F22B3.4	F22B3.4	glucosamine-fructose-6-phosphate aminotransferase [F22B3.4]		FALSE
A_12_P115922	3.64739	down	-1.86686	F22B7.6	F22B7.6	mucb [F22B7.6]		FALSE
A_12_P117376	3.25887	down	-1.70437	F22D3.5	F22D3.5			FALSE
A_12_P116584	9.30297	down	-3.21769	F22E5.17	F22E5.17			FALSE
A_12_P119776	9.72331	down	-3.28145	F22E5.20	F22E5.20			FALSE
A_12_P111401	2.4648	down	-1.30147	F22F4.2.1	F22F4.2.1	unc-7-like protein [F22F4.2.1]		FALSE
A_12_P101209	2.23213	down	-1.15842	F22G12.5	F22G12.5			FALSE
A_12_P101874	3.84178	down	-1.94178	F22H10.4	F22H10.4			FALSE
A_12_P106528	2.27892	down	-1.18835	F23B2.6	F23B2.6	vimentin like [F23B2.6]		FALSE
A_12_P114077	2.13728	down	-1.09578	F23C8.9	F23C8.9			FALSE
A_12_P102530	4.67201	down	-2.22404	F23D12.4	F23D12.4			FALSE
A_12_P101761	5.14794	down	-2.364	F23D12.5	F23D12.5			FALSE
A_12_P116080	2.41181	down	-1.27011	F23F1.1	F23F1.1			FALSE
A_12_P101179	2.42451	down	-1.27769	F23F1.5	F23F1.5			FALSE
A_12_P107313	2.60652	down	-1.38212	F23F12.4	F23F12.4			FALSE
A_12_P113349	2.24751	down	-1.16833	F23H11.1	F23H11.1			FALSE
A_12_P107018	2.67983	down	-1.42214	F23H11.2	F23H11.2			FALSE
A_12_P110905	2.08603	down	-1.06076	F25B3.6.1	F25B3.6.1			FALSE
A_12_P118667	2.37498	down	-1.24791	F25B4.4	F25B4.4			FALSE
A_12_P117052	2.49942	down	-1.3216	F25E2.2	F25E2.2			FALSE
A_12_P111209	2.72572	down	-1.44664	F25H2.13	F25H2.13	DEAH-type helicase [F25H2.13]		FALSE
A_12_P119618	4.1343	down	-2.04764	F25H8.1	F25H8.1	Yeast protein 00926 like [F25H8.1]		FALSE
A_12_P103886	2.44056	down	-1.28721	F25H9.2	F25H9.2			FALSE
A_12_P101148	2.40971	down	-1.26886	F25H9.6	F25H9.6	Yeast hypothetical 65.2 KD protein like [F25H9.6]		FALSE
A_12_P101684	2.23481	down	-1.16015	F26A1.1	F26A1.1			FALSE
A_12_P110894	2.9922	down	-1.58121	F26B1.3.1	F26B1.3.1	importin alpha, nuclear transport factor [F26B1.3.1]		FALSE
A_12_P105751	3.84631	down	-1.94348	F26D10.10.1	F26D10.10.1	Carbamoyl-phosphate synthase (CPSase) (2 domains), Biotin-requiring enzymes [F26D10.10.1]		FALSE
A_12_P116324	2.51295	down	-1.32938	F26D11.1	F26D11.1	gluconokinase [F26D11.1]		FALSE
A_12_P115274	2.86245	down	-1.51725	F26E4.10	F26E4.10			FALSE
A_12_P102376	2.4388	down	-1.28617	F26E4.4	F26E4.4			FALSE
A_12_P105696	2.78323	down	-1.47676	F26F2.7	F26F2.7			FALSE
A_12_P100675	2.45745	down	-1.29716	F26F4.13	F26F4.13			FALSE
A_12_P114612	2.34431	down	-1.22916	F26F4.4.1	F26F4.4.1			FALSE
A_12_P120049	2.16034	down	-1.11126	F26F4.5.2	F26F4.5.2			FALSE
A_12_P110302	2.31907	down	-1.21355	F26G1.1.1	F26G1.1.1			FALSE
A_12_P117992	6.20747	down	-2.63401	F26G5.1	F26G5.1			FALSE
A_12_P120224	2.60533	down	-1.38147	F26H11.4	F26H11.4			FALSE
A_12_P117887	3.38423	down	-1.75883	F26H9.1	F26H9.1			FALSE
A_12_P112391	2.30751	down	-1.20634	F26H9.4	F26H9.4	Yeast hypothetical protein YG15 like [F26H9.4]		FALSE
A_12_P119444	2.24535	down	-1.16694	F26H9.7	F26H9.7	ubiquitin-conjugating enzyme [F26H9.7]		FALSE
A_12_P115171	2.75878	down	-1.46403	F27C1.4	F27C1.4			FALSE
A_12_P118128	2.34134	down	-1.22733	F27C8.4	F27C8.4			FALSE
A_12_P120083	3.71356	down	-1.8928	F27C8.6.2	F27C8.6.2	esterase [F27C8.6.2]		FALSE
A_12_P114776	3.06022	down	-1.61364	F27E5.1	F27E5.1			FALSE
A_12_P114194	3.72946	down	-1.89897	F28A12.4.2	F28A12.4.2	peptidase [F28A12.4.2]		FALSE
A_12_P112500	2.58123	down	-1.36806	F28B12.3.1	F28B12.3.1	Protein kinase [F28B12.3.1]		FALSE
A_12_P103414	3.61386	down	-1.85354	F28B3.5a	F28B3.5a			FALSE
A_12_P102318	3.55383	down	-1.82937	F28B3.5b	F28B3.5b			FALSE
A_12_P115882	2.36607	down	-1.2425	F28B3.7.3	F28B3.7.3			FALSE
A_12_P117377	2.38621	down	-1.25472	F28C6.1	F28C6.1	transcription factor AP-2 like [F28C6.1]		FALSE
A_12_P106083	2.25563	down	-1.17353	F28C6.2	F28C6.2	transcription factor AP-2 like [F28C6.2]		FALSE
A_12_P112070	2.17776	down	-1.12284	F28C6.3	F28C6.3	cleavage stimulation factor like [F28C6.3]		FALSE
A_12_P110116	2.99524	down	-1.58267	F28D1.2	F28D1.2			FALSE
A_12_P114968	7.3137	down	-2.8706	F28D1.3	F28D1.3	Arabidopsis pathogenesis-related protein 5 like [F28D1.3]		FALSE
A_12_P113162	6.89772	down	-2.78612	F28D1.5	F28D1.5	Arabidopsis pathogenesis-related protein 5 like [F28D1.5]		FALSE
A_12_P113357	3.2683	down	-1.70854	F28H6.4	F28H6.4			FALSE
A_12_P119844	2.49309	down	-1.31793	F28H7.3	F28H7.3	lipase [F28H7.3]		FALSE
A_12_P110475	5.20971	down	-2.3812	F29A7.2	F29A7.2			FALSE
A_12_P109630	2.05673	down	-1.04035	F29A7.6	F29A7.6			FALSE
A_12_P110912	3.28116	down	-1.71421	F29C12.2	F29C12.2			FALSE
A_12_P112748	2.3897	down	-1.25683	F29C12.3	F29C12.3			FALSE
A_12_P103628	2.52421	down	-1.33583	F29C4.7a.2	F29C4.7a.2	RNA-binding protein [F29C4.7a.2]		FALSE
A_12_P103309	2.82784	down	-1.4997	F29G9.6	F29G9.6			FALSE
A_12_P104881	4.0983	down	-2.03503	F29G9.7	F29G9.7			FALSE
A_12_P101657	2.38851	down	-1.25611	F30A10.3.2	F30A10.3.2			FALSE
A_12_P109100	3.40162	down	-1.76622	F30F8.1	F30F8.1			FALSE
A_12_P112496	2.30328	down	-1.20369	F30F8.3	F30F8.3	PDZ domain (Also known as DHR or GLGF). [F30F8.3]		FALSE
A_12_P100351	9.86502	down	-3.30232	F31B9.3	F31B9.3			FALSE
A_12_P101568	2.72714	down	-1.44739	F31C3.3	F31C3.3			FALSE
A_12_P111601	2.12414	down	-1.08688	F31C3.4	F31C3.4			FALSE
A_12_P111465	3.08643	down	-1.62594	F31C3.5	F31C3.5			FALSE
A_12_P119847	2.25101	down	-1.17057	F31E3.3	F31E3.3	Replication factor C [F31E3.3]		FALSE
A_12_P117142	2.32157	down	-1.2151	F31E3.4	F31E3.4			FALSE
A_12_P106668	2.3874	down	-1.25544	F31E9.4	F31E9.4			FALSE
A_12_P102460	3.10723	down	-1.63563	F31E9.6	F31E9.6			FALSE
A_12_P105404	3.961	down	-1.98586	F31F6.2	F31F6.2	member of worm-specific protein family [F31F6.2]		FALSE
A_12_P107398	3.23956	down	-1.6958	F32A11.2	F32A11.2			FALSE
A_12_P101701	2.09818	down	-1.06914	F32A7.4	F32A7.4			FALSE
A_12_P106918	3.50137	down	-1.80792	F32A7.7	F32A7.7			FALSE
A_12_P102048	2.48907	down	-1.31561	F32B6.3	F32B6.3	Human HPRP18 protein like [F32B6.3]		FALSE
A_12_P116531	2.85671	down	-1.51436	F32D1.10.1	F32D1.10.1	cell division control protein [F32D1.10.1]		FALSE
A_12_P102614	2.96918	down	-1.57007	F32D1.6	F32D1.6			FALSE
A_12_P104976	2.92497	down	-1.54842	F32D1.7	F32D1.7			FALSE
A_12_P116251	2.28252	down	-1.19062	F32D8.5a	F32D8.5a			FALSE
A_12_P111356	2.23361	down	-1.15937	F32D8.5b.1	F32D8.5b.1			FALSE
A_12_P101086	2.14005	down	-1.09764	F32E10.1a	F32E10.1a			FALSE
A_12_P105898	2.34028	down	-1.22668	F32E10.5	F32E10.5			FALSE
A_12_P101668	3.14088	down	-1.65117	F32H2.10	F32H2.10			FALSE
A_12_P111654	2.11432	down	-1.08019	F32H2.3.2	F32H2.3.2			FALSE
A_12_P101242	3.36662	down	-1.7513	F33D11.9a.2	F33D11.9a.2			FALSE
A_12_P108897	2.7876	down	-1.47903	F33E11.2	F33E11.2			FALSE
A_12_P110697	3.87739	down	-1.95509	F33E11.3	F33E11.3			FALSE
A_12_P106349	6.29284	down	-2.65371	F33E11.6	F33E11.6			FALSE
A_12_P105815	2.46917	down	-1.30402	F33G12.3	F33G12.3			FALSE
A_12_P108778	2.47229	down	-1.30585	F33G12.4.2	F33G12.4.2			FALSE
A_12_P100363	3.79817	down	-1.92531	F33H1.2	F33H1.2	glyceraldehyde 3-phosphate dehydrogenase 4 [F33H1.2]		FALSE
A_12_P104347	2.20924	down	-1.14355	F33H1.3	F33H1.3			FALSE
A_12_P106844	2.99752	down	-1.58377	F33H1.4	F33H1.4			FALSE
A_12_P109795	2.26589	down	-1.18008	F33H2.2.1	F33H2.2.1			FALSE
A_12_P102553	2.27798	down	-1.18776	F33H2.7	F33H2.7			FALSE
A_12_P106797	2.66937	down	-1.4165	F34D10.4	F34D10.4			FALSE
A_12_P115121	3.3157	down	-1.72932	F35C11.5	F35C11.5	phospholipase A2 [F35C11.5]		FALSE
A_12_P109349	3.35447	down	-1.74608	F35C5.2	F35C5.2	7TM chemoreceptor, sra family [F35C5.2]		FALSE
A_12_P103248	2.16368	down	-1.11349	F35C5.9	F35C5.9	Lectin C-type domain short and long forms, von Willebrand factor type A domain [F35C5.9]		FALSE
A_12_P118372	2.52887	down	-1.33849	F35C5.9	F35C5.9	Lectin C-type domain short and long forms, von Willebrand factor type A domain [F35C5.9]		FALSE
A_12_P101942	3.09946	down	-1.63202	F35C8.8	F35C8.8			FALSE
A_12_P109625	3.32537	down	-1.73352	F35E12.1	F35E12.1	testis-specific protein TPX-1 like [F35E12.1]		FALSE
A_12_P100570	3.19043	down	-1.67375	F35E12.3	F35E12.3	Ser/Thr protein phosphatases [F35E12.3]		FALSE
A_12_P112909	2.31754	down	-1.21259	F35G12.11.1	F35G12.11.1	Enhancer of rudimentary [F35G12.11.1]		FALSE
A_12_P119522	2.40919	down	-1.26855	F35G12.4a	F35G12.4a	beta-transducin [F35G12.4a]		FALSE
A_12_P118243	2.40078	down	-1.2635	F35H8.3	F35H8.3	Zinc finger, C2H2 type (7 domains) [F35H8.3]		FALSE
A_12_P111836	2.50934	down	-1.32731	F36A2.1b	F36A2.1b			FALSE
A_12_P111916	2.19663	down	-1.13529	F36A4.5	F36A4.5			FALSE
A_12_P105217	2.44392	down	-1.2892	F36D3.1.2	F36D3.1.2			FALSE
A_12_P114063	14.2377	down	-3.83164	F36F12.4	F36F12.4			FALSE
A_12_P119387	2.29085	down	-1.19588	F36F12.8	F36F12.8	zinc finger protein [F36F12.8]		FALSE
A_12_P103370	4.38502	down	-2.13258	F36G9.12	F36G9.12			FALSE
A_12_P102962	3.1263	down	-1.64446	F36H1.12	F36H1.12			FALSE
A_12_P104873	4.21449	down	-2.07536	F36H5.4	F36H5.4			FALSE
A_12_P105591	2.7399	down	-1.45412	F37A4.9	F37A4.9			FALSE
A_12_P117916	2.87303	down	-1.52258	F37B1.3	F37B1.3	glutathione S-transferase [F37B1.3]		FALSE
A_12_P110120	4.82353	down	-2.27009	F37B1.5	F37B1.5	glutathione S-transferase [F37B1.5]		FALSE
A_12_P108640	3.14244	down	-1.65189	F37B4.10	F37B4.10			FALSE
A_12_P111609	2.06562	down	-1.04658	F37C12.2	F37C12.2			FALSE
A_12_P118750	2.31724	down	-1.2124	F37D6.2b	F37D6.2b	Zinc finger, C2H2 type (2 domains) [F37D6.2b]		FALSE
A_12_P114311	3.73011	down	-1.89922	F38A1.5	F38A1.5	phospholipase A2 receptor [F38A1.5]		FALSE
A_12_P103391	3.78922	down	-1.9219	F38A1.7	F38A1.7	receptor like [F38A1.7]		FALSE
A_12_P108273	2.72641	down	-1.447	F38B7.5	F38B7.5	Ubiquitin carboxyl-terminal hydrolase [F38B7.5]		FALSE
A_12_P115594	3.83436	down	-1.93898	F38E1.7	F38E1.7	WNT family protein [F38E1.7]		FALSE
A_12_P108595	2.86043	down	-1.51623	F38E9.1	F38E9.1			FALSE
A_12_P105917	3.7462	down	-1.90543	F38H12.3	F38H12.3	nuclear hormone receptor [F38H12.3]		FALSE
A_12_P117227	2.09241	down	-1.06517	F39B2.11	F39B2.11			FALSE
A_12_P109097	2.38972	down	-1.25684	F39B2.4b	F39B2.4b	SUR-2 PROTEIN [F39B2.4a]		FALSE
A_12_P103621	2.26968	down	-1.18249	F39B2.7	F39B2.7			FALSE
A_12_P100674	3.74739	down	-1.90588	F39F10.3	F39F10.3	serine/threonine-protein kinase [F39F10.3]		FALSE
A_12_P109841	3.12742	down	-1.64498	F39H11.3.1	F39H11.3.1	serine/threonine kinase [F39H11.3.1]		FALSE
A_12_P104186	2.83259	down	-1.50212	F39H2.4	F39H2.4			FALSE
A_12_P104605	2.10074	down	-1.0709	F40C5.2	F40C5.2			FALSE
A_12_P109523	2.24284	down	-1.16533	F40E3.2	F40E3.2			FALSE
A_12_P113581	2.80311	down	-1.48703	F40F11.3	F40F11.3			FALSE
A_12_P119205	2.25852	down	-1.17538	F40F8.5	F40F8.5			FALSE
A_12_P119901	7.38431	down	-2.88446	F40G12.11	F40G12.11			FALSE
A_12_P116222	7.1907	down	-2.84613	F41C6.4	F41C6.4			FALSE
A_12_P100864	2.29711	down	-1.19982	F41G3.6	F41G3.6			FALSE
A_12_P110266	2.62305	down	-1.39125	F41H10.11	F41H10.11			FALSE
A_12_P102779	2.68307	down	-1.42389	F41H10.6a	F41H10.6a			FALSE
A_12_P114769	2.0128	down	-1.0092	F41H10.6a	F41H10.6a			FALSE
A_12_P115459	2.75527	down	-1.46219	F42A10.6	F42A10.6			FALSE
A_12_P114083	2.84862	down	-1.51026	F42A10.7.1	F42A10.7.1			FALSE
A_12_P111505	2.91305	down	-1.54253	F42A6.5	F42A6.5			FALSE
A_12_P102689	2.14705	down	-1.10235	F42A6.6	F42A6.6			FALSE
A_12_P118257	2.14025	down	-1.09778	F42A8.1	F42A8.1			FALSE
A_12_P109715	2.97686	down	-1.57379	F42A8.3.1	F42A8.3.1			FALSE
A_12_P100799	2.27026	down	-1.18285	F42A9.8	F42A9.8			FALSE
A_12_P119277	4.14472	down	-2.05127	F42G2.6	F42G2.6			FALSE
A_12_P119086	3.38437	down	-1.75889	F42G8.6	F42G8.6	molybdenum/thiazole biosynthesis cofactor [F42G8.6]		FALSE
A_12_P102890	2.08463	down	-1.05979	F42G9.1a.2	F42G9.1a.2	Protein phosphatase [F42G9.1a.2]		FALSE
A_12_P120046	2.373	down	-1.24671	F42G9.1b	F42G9.1b	Protein phosphatase [F42G9.1a.2]		FALSE
A_12_P119917	6.41385	down	-2.68119	F43C11.7	F43C11.7			FALSE
A_12_P118225	5.20224	down	-2.37913	F43C11.9	F43C11.9			FALSE
A_12_P118751	2.353	down	-1.2345	F43D2.1	F43D2.1	G1/S-specfic cyclin C like [F43D2.1]		FALSE
A_12_P105320	9.09288	down	-3.18474	F43D2.2	F43D2.2			FALSE
A_12_P112492	2.19107	down	-1.13164	F43D9.2	F43D9.2			FALSE
A_12_P109407	2.07943	down	-1.05619	F43D9.4.1	F43D9.4.1	Heat shock hsp20 proteins [F43D9.4.1]		FALSE
A_12_P107603	2.42416	down	-1.27748	F43D9.5	F43D9.5			FALSE
A_12_P108854	4.04233	down	-2.01519	F43G6.10	F43G6.10			FALSE
A_12_P118795	2.33537	down	-1.22365	F43G6.11b	F43G6.11b			FALSE
A_12_P117720	5.1315	down	-2.35938	F43G6.7	F43G6.7			FALSE
A_12_P104552	2.12802	down	-1.08951	F43G6.9.2	F43G6.9.2			FALSE
A_12_P102707	2.39951	down	-1.26274	F43G9.4	F43G9.4			FALSE
A_12_P101854	2.48643	down	-1.31407	F43H9.3	F43H9.3			FALSE
A_12_P105593	2.80697	down	-1.48902	F44B9.6	F44B9.6			FALSE
A_12_P108901	2.64025	down	-1.40068	F44B9.7	F44B9.7			FALSE
A_12_P108699	3.16356	down	-1.66155	F44B9.8	F44B9.8	ARPA [F44B9.8]		FALSE
A_12_P117493	2.45866	down	-1.29787	F44C4.4a.1	F44C4.4a.1			FALSE
A_12_P114523	3.00812	down	-1.58886	F44C4.4c	F44C4.4c			FALSE
A_12_P113478	2.80996	down	-1.49055	F44E2.7b.3	F44E2.7b.3			FALSE
A_12_P103095	2.79886	down	-1.48484	F44E7.5a	F44E7.5a			FALSE
A_12_P100321	6.63406	down	-2.72989	F44F1.7	F44F1.7			FALSE
A_12_P106876	3.606	down	-1.8504	F44F4.2	F44F4.2	Protein-tyrosine phosphatase [F44F4.2]		FALSE
A_12_P109347	2.28435	down	-1.19178	F44G4.4a	F44G4.4a	RNA binding protein [F44G4.4a]		FALSE
A_12_P103557	10.634	down	-3.41061	F45B8.1	F45B8.1	phosphoprotein RGP4 like [F45B8.1]		FALSE
A_12_P116806	3.07946	down	-1.62268	F45B8.2	F45B8.2	phosphoprotein RGP4 like [F45B8.2]		FALSE
A_12_P111700	9.95948	down	-3.31607	F45C12.12	F45C12.12			FALSE
A_12_P114384	10.8763	down	-3.44312	F45C12.15	F45C12.15			FALSE
A_12_P102994	7.89396	down	-2.98075	F45C12.2	F45C12.2			FALSE
A_12_P112982	3.19801	down	-1.67717	F45C12.6	F45C12.6			FALSE
A_12_P106495	11.9187	down	-3.57515	F45C12.7	F45C12.7			FALSE
A_12_P102875	4.43568	down	-2.14915	F45D11.10	F45D11.10			FALSE
A_12_P120032	9.2652	down	-3.21182	F45D11.9	F45D11.9			FALSE
A_12_P107637	2.22545	down	-1.1541	F45F2.10.1	F45F2.10.1			FALSE
A_12_P116404	2.46002	down	-1.29867	F45F2.11	F45F2.11			FALSE
A_12_P101432	2.29129	down	-1.19616	F45G2.3	F45G2.3	XPG N-terminal domain, XPG I-region [F45G2.3]		FALSE
A_12_P104184	2.14078	down	-1.09814	F45G2.7	F45G2.7			FALSE
A_12_P110270	3.10661	down	-1.63534	F45H11.3	F45H11.3			FALSE
A_12_P110312	2.57918	down	-1.36691	F46B3.1	F46B3.1			FALSE
A_12_P114970	2.97984	down	-1.57524	F46B6.3b	F46B6.3b			FALSE
A_12_P105627	2.6796	down	-1.42202	F46B6.4	F46B6.4	GTP-binding protein [F46B6.4]		FALSE
A_12_P101050	17.3383	down	-4.11589	F46B6.8	F46B6.8	lipase [F46B6.8]		FALSE
A_12_P118425	2.3944	down	-1.25967	F46F11.10	F46F11.10			FALSE
A_12_P107408	4.309	down	-2.10735	F46F11.2.1	F46F11.2.1			FALSE
A_12_P103679	2.17746	down	-1.12265	F46F11.8	F46F11.8			FALSE
A_12_P116034	3.27337	down	-1.71078	F46F2.4	F46F2.4	lin-15B like [F46F2.4]		FALSE
A_12_P104864	2.18976	down	-1.13077	F47B10.9	F47B10.9			FALSE
A_12_P117548	5.26924	down	-2.39759	F47G3.3	F47G3.3			FALSE
A_12_P114479	8.71837	down	-3.12406	F47H4.1	F47H4.1	Zinc finger, C2H2 type (2 domains) [F47H4.1]		FALSE
A_12_P103875	2.61284	down	-1.38562	F48A11.4	F48A11.4			FALSE
A_12_P100143	2.74502	down	-1.45682	F48C1.2	F48C1.2			FALSE
A_12_P104048	2.60137	down	-1.37927	F48C1.5	F48C1.5			FALSE
A_12_P106527	2.1994	down	-1.13711	F48D6.1	F48D6.1			FALSE
A_12_P117917	4.47111	down	-2.16063	F48E3.4	F48E3.4			FALSE
A_12_P103742	2.51356	down	-1.32973	F48E8.7b	F48E8.7b			FALSE
A_12_P116140	7.62072	down	-2.92993	F49B2.2	F49B2.2			FALSE
A_12_P113267	2.29818	down	-1.20049	F49C12.9	F49C12.9			FALSE
A_12_P106339	2.93028	down	-1.55104	F49E11.10	F49E11.10	testis-specific protein TPX-1 like [F49E11.10]		FALSE
A_12_P116064	2.2801	down	-1.18909	F49E11.11	F49E11.11	testis-specific protein TPX-1 like [F49E11.11]		FALSE
A_12_P107562	5.03129	down	-2.33093	F49E12.1.1	F49E12.1.1	peroxidase [F49E12.1.1]		FALSE
A_12_P106687	3.27934	down	-1.71341	F49E12.10	F49E12.10	ERG-3 like protein [F49E12.10]		FALSE
A_12_P114410	3.11575	down	-1.63958	F49E12.2	F49E12.2			FALSE
A_12_P117877	2.76865	down	-1.46918	F49E8.2	F49E8.2			FALSE
A_12_P100023	2.70733	down	-1.43687	F49E8.7.3	F49E8.7.3			FALSE
A_12_P105797	2.34767	down	-1.23123	F49F1.1	F49F1.1			FALSE
A_12_P117835	3.8462	down	-1.94343	F52B11.6	F52B11.6			FALSE
A_12_P100537	3.7785	down	-1.91781	F52B5.2	F52B5.2	serine/threonine kinase (2 domains) [F52B5.2]		FALSE
A_12_P116817	2.43951	down	-1.28659	F52B5.3	F52B5.3	helicase [F52B5.3]		FALSE
A_12_P113310	3.10119	down	-1.63282	F52B5.7	F52B5.7			FALSE
A_12_P114325	2.73535	down	-1.45173	F52C12.1	F52C12.1			FALSE
A_12_P119523	2.40789	down	-1.26777	F52C12.3	F52C12.3			FALSE
A_12_P116820	2.45613	down	-1.29639	F52C6.1	F52C6.1			FALSE
A_12_P113729	2.33101	down	-1.22096	F52C6.10	F52C6.10			FALSE
A_12_P119812	3.40883	down	-1.76928	F52C6.2.3	F52C6.2.3			FALSE
A_12_P111059	2.15461	down	-1.10743	F52C6.4	F52C6.4			FALSE
A_12_P115662	2.7784	down	-1.47425	F52C6.8	F52C6.8			FALSE
A_12_P111154	3.28211	down	-1.71462	F52C6.9	F52C6.9			FALSE
A_12_P115603	4.89552	down	-2.29146	F52D2.2	F52D2.2	phosphoprotein 1R20 [F52D2.2]		FALSE
A_12_P100677	7.12851	down	-2.8336	F52D2.4	F52D2.4	M. musculus T-cell activation protein TCA3 [F52D2.4]		FALSE
A_12_P111795	2.35182	down	-1.23378	F52D2.5	F52D2.5			FALSE
A_12_P100003	3.38163	down	-1.75772	F52D2.6	F52D2.6			FALSE
A_12_P113597	4.24672	down	-2.08635	F52E1.1	F52E1.1	zinc-finger protein [F52E1.1]		FALSE
A_12_P103208	3.35675	down	-1.74707	F52E10.1	F52E10.1	Zinc finger, C2H2 type (3 domains) [F52E10.1]		FALSE
A_12_P108974	2.88915	down	-1.53065	F52F12.6	F52F12.6	C2HC type zinc finger protein [F52F12.6]		FALSE
A_12_P101191	2.30115	down	-1.20235	F52G2.2	F52G2.2			FALSE
A_12_P110216	2.14174	down	-1.09878	F52H3.2	F52H3.2	glucose inhibited division protein [F52H3.2]		FALSE
A_12_P116603	3.0069	down	-1.58828	F52H3.4	F52H3.4			FALSE
A_12_P102450	2.47772	down	-1.30902	F53A2.5	F53A2.5	Archael histone like [F53A2.5]		FALSE
A_12_P110561	2.38327	down	-1.25294	F53B1.2.2	F53B1.2.2			FALSE
A_12_P119743	2.26849	down	-1.18173	F53B3.1	F53B3.1			FALSE
A_12_P118709	2.76473	down	-1.46714	F53B7.3	F53B7.3			FALSE
A_12_P100863	3.00092	down	-1.5854	F53E10.4	F53E10.4			FALSE
A_12_P120039	2.72377	down	-1.44561	F53F4.12	F53F4.12			FALSE
A_12_P112317	7.78006	down	-2.95978	F53F8.3	F53F8.3	Zinc finger, C3HC4 type (RING finger) [F53F8.3]		FALSE
A_12_P115554	2.38762	down	-1.25558	F53G12.5a	F53G12.5a			FALSE
A_12_P110253	2.99664	down	-1.58335	F53G12.5b.1	F53G12.5b.1			FALSE
A_12_P112901	2.25419	down	-1.17261	F53H1.4c.1	F53H1.4c.1			FALSE
A_12_P113156	3.72507	down	-1.89727	F53H2.2	F53H2.2			FALSE
A_12_P114526	3.30855	down	-1.7262	F53H4.1	F53H4.1	excision repair protein ERCC-6 like [F53H4.1]		FALSE
A_12_P106214	2.73563	down	-1.45188	F54C1.2	F54C1.2			FALSE
A_12_P115145	2.98095	down	-1.57577	F54C4.3	F54C4.3	zinc finger protein [F54C4.3]		FALSE
A_12_P113873	2.88616	down	-1.52915	F54C8.2	F54C8.2	Histone H3 similarity [F54C8.2]		FALSE
A_12_P107841	2.31403	down	-1.21041	F54C8.3.1	F54C8.3.1			FALSE
A_12_P113057	4.32377	down	-2.11229	F54C9.8	F54C9.8	Pumilio-family RNA binding domains (aka PUM-HD, Pumilio homology domain) (6 domains) [F54C9.8]		FALSE
A_12_P101748	2.99503	down	-1.58257	F54D10.5	F54D10.5			FALSE
A_12_P103827	7.62201	down	-2.93017	F54D10.7	F54D10.7			FALSE
A_12_P117127	7.78993	down	-2.96161	F54D11.3	F54D11.3			FALSE
A_12_P105243	2.46306	down	-1.30045	F54D12.4	F54D12.4			FALSE
A_12_P106478	2.72132	down	-1.44431	F54D5.2	F54D5.2			FALSE
A_12_P102346	2.50751	down	-1.32626	F54D5.9	F54D5.9			FALSE
A_12_P107388	2.2287	down	-1.1562	F54E12.2.2	F54E12.2.2	helicase [F54E12.2.2]		FALSE
A_12_P117851	2.52335	down	-1.33534	F54E7.8	F54E7.8			FALSE
A_12_P115985	3.87493	down	-1.95417	F54F2.5b	F54F2.5b			FALSE
A_12_P114885	8.46306	down	-3.08118	F54F3.3	F54F3.3	lipase [F54F3.3]		FALSE
A_12_P118249	2.17653	down	-1.12203	F54F7.1	F54F7.1			FALSE
A_12_P106709	3.97126	down	-1.9896	F54F7.2	F54F7.2			FALSE
A_12_P117650	2.63509	down	-1.39785	F54F7.5	F54F7.5	tyrosine-protein kinase [F54F7.5]		FALSE
A_12_P104459	2.2911	down	-1.19604	F54F7.6	F54F7.6			FALSE
A_12_P111061	2.33691	down	-1.2246	F55A11.4	F55A11.4	nucleotide translocator [F55A11.4]		FALSE
A_12_P120194	2.43879	down	-1.28617	F55A11.7	F55A11.7			FALSE
A_12_P106077	2.87973	down	-1.52593	F55A11.8	F55A11.8			FALSE
A_12_P118447	2.70275	down	-1.43443	F55A12.2a	F55A12.2a			FALSE
A_12_P113389	2.09727	down	-1.06851	F55A12.2b	F55A12.2b			FALSE
A_12_P102494	2.27284	down	-1.1845	F55A12.4b	F55A12.4b			FALSE
A_12_P106555	2.50735	down	-1.32616	F55A12.8.2	F55A12.8.2			FALSE
A_12_P118922	2.71383	down	-1.44033	F55A3.7	F55A3.7	transcritpion factor [F55A3.7]		FALSE
A_12_P109926	3.10453	down	-1.63438	F55B11.2	F55B11.2			FALSE
A_12_P109401	5.349	down	-2.41927	F55B11.3	F55B11.3			FALSE
A_12_P116626	2.61168	down	-1.38498	F55C5.4	F55C5.4			FALSE
A_12_P111607	3.07796	down	-1.62198	F55C9.4	F55C9.4			FALSE
A_12_P100056	2.36792	down	-1.24362	F55F8.3	F55F8.3			FALSE
A_12_P101786	3.37183	down	-1.75353	F55F8.9.2	F55F8.9.2			FALSE
A_12_P107256	2.74489	down	-1.45675	F55G1.5	F55G1.5	carrier protein [F55G1.5]		FALSE
A_12_P109443	3.89757	down	-1.96257	F55G1.7	F55G1.7			FALSE
A_12_P101721	2.51392	down	-1.32994	F55G1.8	F55G1.8	protein kinase [F55G1.8]		FALSE
A_12_P111832	5.32191	down	-2.41194	F55G11.2	F55G11.2			FALSE
A_12_P111296	9.17398	down	-3.19755	F55G11.4	F55G11.4			FALSE
A_12_P103959	4.80864	down	-2.26563	F55G11.5	F55G11.5			FALSE
A_12_P117568	2.38543	down	-1.25425	F55H2.7	F55H2.7			FALSE
A_12_P105049	2.56657	down	-1.35984	F56A3.2.2	F56A3.2.2			FALSE
A_12_P116558	2.19924	down	-1.137	F56A3.4	F56A3.4			FALSE
A_12_P112097	2.28163	down	-1.19007	F56A6.1a	F56A6.1a			FALSE
A_12_P107228	2.93133	down	-1.55155	F56B3.1	F56B3.1			FALSE
A_12_P103608	2.85311	down	-1.51254	F56B3.4.1	F56B3.4.1			FALSE
A_12_P116292	2.42795	down	-1.27974	F56C9.11	F56C9.11			FALSE
A_12_P108548	2.49704	down	-1.32022	F56C9.3	F56C9.3			FALSE
A_12_P115710	3.18026	down	-1.66914	F56C9.6	F56C9.6			FALSE
A_12_P113762	2.30191	down	-1.20283	F56D1.1	F56D1.1	Zinc finger protein [F56D1.1]		FALSE
A_12_P103345	2.18113	down	-1.12507	F56D1.7.1	F56D1.7.1			FALSE
A_12_P105631	2.14359	down	-1.10003	F56D2.2.2	F56D2.2.2			FALSE
A_12_P112767	2.08832	down	-1.06234	F56D2.6b.1	F56D2.6b.1			FALSE
A_12_P119256	27.6699	down	-4.79024	F56D5.5	F56D5.5			FALSE
A_12_P108638	2.6287	down	-1.39435	F56D6.1	F56D6.1			FALSE
A_12_P120298	2.07174	down	-1.05084	F56D6.2	F56D6.2			FALSE
A_12_P108534	3.39804	down	-1.7647	F56F11.4b	F56F11.4b	26S protease regulatory subunit [F56F11.4a]		FALSE
A_12_P102759	3.42159	down	-1.77467	F56F3.1	F56F3.1			FALSE
A_12_P112790	4.99674	down	-2.32099	F56F4.1	F56F4.1			FALSE
A_12_P118423	7.43366	down	-2.89407	F56G4.2	F56G4.2			FALSE
A_12_P112585	2.43836	down	-1.28591	F56G4.4	F56G4.4			FALSE
A_12_P117546	2.24691	down	-1.16794	F56G4.6	F56G4.6			FALSE
A_12_P102786	2.43722	down	-1.28523	F56H1.5	F56H1.5			FALSE
A_12_P100588	2.72614	down	-1.44686	F57A10.4	F57A10.4			FALSE
A_12_P115423	3.11632	down	-1.63984	F57B1.2.3	F57B1.2.3			FALSE
A_12_P115323	3.06228	down	-1.61461	F57B10.12	F57B10.12			FALSE
A_12_P102071	2.18396	down	-1.12695	F57B10.4	F57B10.4			FALSE
A_12_P102364	2.03157	down	-1.0226	F57B9.7b	F57B9.7b			FALSE
A_12_P103727	4.02414	down	-2.00868	F57C2.3	F57C2.3			FALSE
A_12_P118319	3.39189	down	-1.76209	F57C2.4	F57C2.4			FALSE
A_12_P111933	2.36145	down	-1.23967	F57C2.6	F57C2.6			FALSE
A_12_P120371	2.43255	down	-1.28247	F57C9.4a	F57C9.4a			FALSE
A_12_P109328	2.82712	down	-1.49933	F57C9.4b.2	F57C9.4b.2			FALSE
A_12_P102608	2.33855	down	-1.22561	F57C9.5	F57C9.5			FALSE
A_12_P107288	2.53915	down	-1.34435	F57C9.7	F57C9.7			FALSE
A_12_P119229	2.39582	down	-1.26052	F58A4.2	F58A4.2			FALSE
A_12_P101206	2.07033	down	-1.04986	F58A4.3	F58A4.3	Histone H3 similarity [F58A4.3]		FALSE
A_12_P113637	2.29822	down	-1.20051	F58A4.6	F58A4.6			FALSE
A_12_P106946	2.51592	down	-1.33109	F58A4.9	F58A4.9	RNA Pol I/III 16Kd polypeptide [F58A4.9]		FALSE
A_12_P100773	3.30279	down	-1.72369	F58B3.1	F58B3.1			FALSE
A_12_P101274	3.44158	down	-1.78307	F58B3.2	F58B3.2			FALSE
A_12_P116024	2.39149	down	-1.25791	F58B3.4.2	F58B3.4.2			FALSE
A_12_P100859	6.76702	down	-2.75852	F58B3.9	F58B3.9	Transthyretin-like family [F58B3.9]		FALSE
A_12_P113994	3.91858	down	-1.97033	F58B4.5	F58B4.5			FALSE
A_12_P109537	2.66096	down	-1.41195	F58B6.3b	F58B6.3b			FALSE
A_12_P115714	2.20908	down	-1.14344	F58D5.9	F58D5.9			FALSE
A_12_P107061	6.97389	down	-2.80196	F58E1.11	F58E1.11			FALSE
A_12_P105558	6.00738	down	-2.58674	F58E1.13	F58E1.13			FALSE
A_12_P115978	3.2317	down	-1.69229	F58E1.3	F58E1.3			FALSE
A_12_P119945	2.55743	down	-1.3547	F58F6.4	F58F6.4	DNA replication factor [F58F6.4]		FALSE
A_12_P104307	2.23448	down	-1.15994	F58F9.4	F58F9.4			FALSE
A_12_P102087	4.63377	down	-2.21219	F58G1.1	F58G1.1			FALSE
A_12_P111099	2.23743	down	-1.16185	F58G11.3	F58G11.3			FALSE
A_12_P119276	2.93661	down	-1.55415	F58H1.3	F58H1.3	E-1 enzyme [F58H1.3]		FALSE
A_12_P106744	2.07793	down	-1.05515	F59A1.8	F59A1.8			FALSE
A_12_P120204	2.51172	down	-1.32868	F59A2.1a	F59A2.1a	Nucleoporin [F59A2.1a]		FALSE
A_12_P114241	2.1594	down	-1.11063	F59A2.1b.1	F59A2.1b.1			FALSE
A_12_P113808	2.12487	down	-1.08737	F59A3.2a	F59A3.2a			FALSE
A_12_P108954	3.23655	down	-1.69445	F59A3.2b	F59A3.2b			FALSE
A_12_P119697	2.12059	down	-1.08447	F59A3.3	F59A3.3			FALSE
A_12_P105548	3.98776	down	-1.99558	F59A3.9	F59A3.9			FALSE
A_12_P103538	3.16136	down	-1.66054	F59A6.5	F59A6.5			FALSE
A_12_P104010	2.57253	down	-1.36319	F59C6.4	F59C6.4			FALSE
A_12_P113402	3.73185	down	-1.89989	F59D12.5	F59D12.5			FALSE
A_12_P106590	2.43317	down	-1.28284	F59D6.3	F59D6.3	aspartyl protease [F59D6.3]		FALSE
A_12_P111338	23.7392	down	-4.5692	F59D8.1.1	F59D8.1.1			FALSE
A_12_P114934	11.4439	down	-3.5165	F59D8.2	F59D8.2			FALSE
A_12_P104316	2.20747	down	-1.14239	F59E12.1.1	F59E12.1.1			FALSE
A_12_P119003	2.8914	down	-1.53177	F59E12.9	F59E12.9			FALSE
A_12_P111280	2.13862	down	-1.09668	F59H5.1.1	F59H5.1.1			FALSE
A_12_P112042	2.25559	down	-1.17351	F59H6.11	F59H6.11			FALSE
A_12_P115342	2.45312	down	-1.29462	F59H6.9	F59H6.9			FALSE
A_12_P111050	3.4563	down	-1.78923	H02I12.1.1	H02I12.1.1			FALSE
A_12_P110728	2.59871	down	-1.3778	H02I12.5	H02I12.5			FALSE
A_12_P114595	4.99867	down	-2.32154	H02I12.8	H02I12.8	Cytochrome P450 [H02I12.8]		FALSE
A_12_P106128	7.22386	down	-2.85277	H04M03.3	H04M03.3			FALSE
A_12_P100828	2.38516	down	-1.25409	H11L12.1	H11L12.1			FALSE
A_12_P117339	2.28056	down	-1.18939	H12C20.2a	H12C20.2a	DNA mismatch repair protein (PMS2) [H12C20.2a]		FALSE
A_12_P117291	3.53177	down	-1.82039	H12C20.2b	H12C20.2b			FALSE
A_12_P115649	3.02251	down	-1.59575	H12D21.3	H12D21.3			FALSE
A_12_P113846	7.74319	down	-2.95293	H13N06.6	H13N06.6	Copper type II, ascorbate-dependent monooxygenase [H13N06.6]		FALSE
A_12_P119528	2.66112	down	-1.41203	H17B01.3	H17B01.3			FALSE
A_12_P118464	2.37249	down	-1.2464	H20J04.2	H20J04.2			FALSE
A_12_P114267	2.02354	down	-1.01688	H20J04.4	H20J04.4	helicase [H20J04.4]		FALSE
A_12_P106181	2.37373	down	-1.24716	H21P03.2	H21P03.2			FALSE
A_12_P100558	2.84852	down	-1.51021	H25P19.1	H25P19.1			FALSE
A_12_P110448	2.85248	down	-1.51222	H26D21.1	H26D21.1			FALSE
A_12_P103611	3.73852	down	-1.90247	H28O16.2	H28O16.2			FALSE
A_12_P115726	3.02735	down	-1.59806	H31G24.4	H31G24.4	cyclin [H31G24.4]		FALSE
A_12_P100272	2.18496	down	-1.12761	H34C03.1	H34C03.1			FALSE
A_12_P104312	2.56767	down	-1.36046	H42K12.1b	H42K12.1b	protein kinase [H42K12.1a]		FALSE
A_12_P119306	2.16818	down	-1.11649	H43I07.1	H43I07.1			FALSE
A_12_P101872	3.05443	down	-1.6109	JC8.11	JC8.11			FALSE
A_12_P117008	2.15917	down	-1.11048	JC8.13	JC8.13			FALSE
A_12_P113567	2.80088	down	-1.48588	JC8.6b	JC8.6b			FALSE
A_12_P105622	3.82662	down	-1.93607	K01C8.3a	K01C8.3a	aromatic-L-amino-acid decarboxylase [K01C8.3a]		FALSE
A_12_P104693	2.89323	down	-1.53268	K01C8.5	K01C8.5			FALSE
A_12_P112699	2.70652	down	-1.43644	K01D12.6.2	K01D12.6.2			FALSE
A_12_P110446	4.20072	down	-2.07064	K01G12.3	K01G12.3			FALSE
A_12_P118919	2.28092	down	-1.18962	K01G5.1	K01G5.1	Zinc finger, C3HC4 type (RING finger) [K01G5.1]		FALSE
A_12_P116486	2.58786	down	-1.37176	K01G5.8b	K01G5.8b			FALSE
A_12_P110716	5.08759	down	-2.34698	K02B12.2	K02B12.2			FALSE
A_12_P111325	3.04615	down	-1.60699	K02B12.8	K02B12.8			FALSE
A_12_P109564	7.97345	down	-2.9952	K02B9.1	K02B9.1	isocitrate lyase like [K02B9.1]		FALSE
A_12_P110215	8.98692	down	-3.16783	K02B9.2	K02B9.2	MYB-related protein like [K02B9.2]		FALSE
A_12_P104067	8.77618	down	-3.13359	K02D7.3	K02D7.3	cuticular collagen [K02D7.3]		FALSE
A_12_P106664	7.96037	down	-2.99284	K02E7.9	K02E7.9			FALSE
A_12_P108969	2.51111	down	-1.32832	K02F2.4	K02F2.4			FALSE
A_12_P115940	3.12057	down	-1.64181	K02F3.1	K02F3.1	helicase [K02F3.1]		FALSE
A_12_P101638	2.68441	down	-1.42461	K02F6.7	K02F6.7			FALSE
A_12_P116213	2.42456	down	-1.27772	K03H1.7	K03H1.7			FALSE
A_12_P116720	3.53054	down	-1.81989	K03H4.2	K03H4.2			FALSE
A_12_P104236	9.12644	down	-3.19005	K03H6.2	K03H6.2			FALSE
A_12_P107458	2.46047	down	-1.29893	K03H6.4	K03H6.4			FALSE
A_12_P107322	2.06124	down	-1.04351	K04C1.3.1	K04C1.3.1	Zinc finger, C2H2 type [K04C1.3.1]		FALSE
A_12_P102100	8.61995	down	-3.10768	K04C1.5	K04C1.5	serine/threonine kinase [K04C1.5]		FALSE
A_12_P116357	2.31254	down	-1.20948	K04C2.4	K04C2.4			FALSE
A_12_P111672	2.6018	down	-1.37951	K04D7.5.2	K04D7.5.2			FALSE
A_12_P107791	2.32523	down	-1.21737	K04F10.3	K04F10.3			FALSE
A_12_P109618	3.06594	down	-1.61633	K04F10.6a	K04F10.6a			FALSE
A_12_P118619	2.75103	down	-1.45997	K04F10.6b	K04F10.6b			FALSE
A_12_P106897	2.33222	down	-1.2217	K04F10.7	K04F10.7			FALSE
A_12_P109265	2.60887	down	-1.38343	K04G2.2.1	K04G2.2.1	BEM-1/BUD5 suppressor-like [K04G2.2.1]		FALSE
A_12_P117833	2.43521	down	-1.28405	K04G7.1.1	K04G7.1.1			FALSE
A_12_P120392	2.75929	down	-1.4643	K05C4.4	K05C4.4			FALSE
A_12_P107161	2.15235	down	-1.10591	K05F6.1	K05F6.1			FALSE
A_12_P109204	6.26064	down	-2.64631	K05F6.7	K05F6.7			FALSE
A_12_P105795	4.17072	down	-2.06029	K05F6.9	K05F6.9			FALSE
A_12_P106937	2.3443	down	-1.22916	K06A5.4	K06A5.4			FALSE
A_12_P109046	2.55657	down	-1.35421	K06A5.7.1	K06A5.7.1	protein phosphatase [K06A5.7.1]		FALSE
A_12_P109231	2.55382	down	-1.35266	K06B9.2	K06B9.2			FALSE
A_12_P100491	3.37525	down	-1.75499	K06B9.3	K06B9.3			FALSE
A_12_P115648	10.5255	down	-3.39581	K06G5.2	K06G5.2	Cytochrome P450 [K06G5.2]		FALSE
A_12_P108421	2.65851	down	-1.41062	K06H7.7	K06H7.7			FALSE
A_12_P110051	2.80129	down	-1.48609	K07A1.1	K07A1.1			FALSE
A_12_P115621	2.13442	down	-1.09384	K07A1.11	K07A1.11	retinablastoma-binding protein RBAP46 like [K07A1.11]		FALSE
A_12_P114343	2.2195	down	-1.15024	K07A1.12.1	K07A1.12.1	chromatin assembly factor 1 P55 subunit like [K07A1.12.1]		FALSE
A_12_P100387	2.34106	down	-1.22716	K07A1.15	K07A1.15			FALSE
A_12_P115863	3.37977	down	-1.75692	K07A1.2.2	K07A1.2.2	deoxyuridine 5'-triphosphate nucleotidohydrolase [K07A1.2.2]		FALSE
A_12_P119922	3.55904	down	-1.83149	K07A1.6	K07A1.6			FALSE
A_12_P103947	2.41402	down	-1.27144	K07A12.2	K07A12.2	Rat insulin-like growth factor binding protien complex acid labile chain like [K07A12.2]		FALSE
A_12_P102400	2.12871	down	-1.08998	K07C5.2	K07C5.2	reductase [K07C5.2]		FALSE
A_12_P103772	2.74374	down	-1.45614	K07C6.4	K07C6.4	cytochrome P450 [K07C6.4]		FALSE
A_12_P105750	2.01093	down	-1.00787	K07E8.7	K07E8.7			FALSE
A_12_P118054	2.89167	down	-1.5319	K07F5.13a	K07F5.13a			FALSE
A_12_P107216	2.17153	down	-1.11871	K07F5.13c	K07F5.13c			FALSE
A_12_P120063	3.52606	down	-1.81806	K07F5.14	K07F5.14			FALSE
A_12_P106135	2.32679	down	-1.21834	K07H8.1.2	K07H8.1.2			FALSE
A_12_P117104	13.4308	down	-3.74748	K07H8.6b	K07H8.6b			FALSE
A_12_P103201	7.82734	down	-2.96852	K07H8.6c	K07H8.6c	vitellogenin [K07H8.6a.2]		FALSE
A_12_P106521	4.67	down	-2.22342	K08D8.5	K08D8.5			FALSE
A_12_P108783	2.49266	down	-1.31768	K08E3.3b	K08E3.3b	EF hand, Src homology domain 3 [K08E3.3b]		FALSE
A_12_P112930	2.56851	down	-1.36093	K08E3.8.1	K08E3.8.1			FALSE
A_12_P114217	2.40025	down	-1.26319	K08E7.3	K08E7.3	Domain found in Dishevelled, Egl-10, and Pleckstrin [K08E7.3]		FALSE
A_12_P102481	2.38604	down	-1.25462	K08F11.2	K08F11.2			FALSE
A_12_P101707	2.42234	down	-1.2764	K08F9.4	K08F9.4			FALSE
A_12_P114575	3.41947	down	-1.77377	K08H10.1.1	K08H10.1.1			FALSE
A_12_P119505	7.41023	down	-2.88952	K08H2.3	K08H2.3			FALSE
A_12_P116988	2.43984	down	-1.28679	K09A11.1	K09A11.1	transposase [K09A11.1]		FALSE
A_12_P118367	3.88018	down	-1.95613	K09A11.3	K09A11.3	Cytochrome P450 [K09A11.3]		FALSE
A_12_P117066	4.54817	down	-2.18528	K09A11.4	K09A11.4	cytochrome p450 [K09A11.4]		FALSE
A_12_P100856	2.32204	down	-1.21539	K09B11.2	K09B11.2			FALSE
A_12_P118598	4.64837	down	-2.21672	K09D9.12	K09D9.12			FALSE
A_12_P110420	20.0359	down	-4.32452	K09E3.5	K09E3.5			FALSE
A_12_P114565	5.72868	down	-2.5182	K09E3.7	K09E3.7			FALSE
A_12_P117303	18.5408	down	-4.21263	K09F5.2	K09F5.2	vit-1 [K09F5.2]		FALSE
A_12_P108339	2.12679	down	-1.08868	K09F6.5	K09F6.5			FALSE
A_12_P117480	3.86312	down	-1.94977	K09F6.8	K09F6.8			FALSE
A_12_P115536	2.10455	down	-1.07351	K09H11.3	K09H11.3			FALSE
A_12_P117854	2.15403	down	-1.10704	K09H11.7	K09H11.7	nitrophenylphosphatase [K09H11.7]		FALSE
A_12_P116349	2.96274	down	-1.56693	K09H9.2	K09H9.2			FALSE
A_12_P114009	2.72215	down	-1.44475	K09H9.6	K09H9.6			FALSE
A_12_P100723	4.41108	down	-2.14113	K10B2.3a	K10B2.3a	lectin [K10B2.3a]		FALSE
A_12_P103084	6.19165	down	-2.63032	K10B2.3b	K10B2.3b			FALSE
A_12_P106652	2.35151	down	-1.23359	K10B2.5	K10B2.5			FALSE
A_12_P104069	2.66724	down	-1.41535	K10C2.3	K10C2.3	aspartyl protease [K10C2.3]		FALSE
A_12_P119327	2.38816	down	-1.2559	K10D11.1	K10D11.1			FALSE
A_12_P118888	2.77014	down	-1.46996	K10D2.1a	K10D2.1a			FALSE
A_12_P101662	2.40934	down	-1.26864	K10D2.1b	K10D2.1b			FALSE
A_12_P108361	3.02587	down	-1.59735	K10D2.2.2	K10D2.2.2			FALSE
A_12_P110862	3.0281	down	-1.59841	K10D3.3	K10D3.3	transcription factor [K10D3.3]		FALSE
A_12_P116735	2.51805	down	-1.33231	K11B4.2	K11B4.2			FALSE
A_12_P102941	3.16852	down	-1.66381	K11D2.2	K11D2.2	Human PHP32 protein like [K11D2.2]		FALSE
A_12_P111269	2.87356	down	-1.52284	K11D2.5	K11D2.5			FALSE
A_12_P108150	2.61504	down	-1.38683	K11H3.4	K11H3.4			FALSE
A_12_P109964	2.39862	down	-1.26221	K12D12.5	K12D12.5			FALSE
A_12_P113819	2.48382	down	-1.31256	K12G11.2	K12G11.2	sulphate transporter [K12G11.2]		FALSE
A_12_P111679	7.26863	down	-2.86168	K12H6.11	K12H6.11			FALSE
A_12_P105372	3.08586	down	-1.62567	K12H6.2	K12H6.2			FALSE
A_12_P107852	3.30543	down	-1.72484	K12H6.7	K12H6.7			FALSE
A_12_P111674	3.05511	down	-1.61122	M01A10.1	M01A10.1	DNA-binding protein [M01A10.1]		FALSE
A_12_P113918	2.09785	down	-1.06891	M01B12.4b	M01B12.4b			FALSE
A_12_P101821	8.38057	down	-3.06705	M01D1.2	M01D1.2			FALSE
A_12_P119926	14.9945	down	-3.90636	M01D1.3	M01D1.3			FALSE
A_12_P100585	2.36061	down	-1.23916	M01E11.1	M01E11.1			FALSE
A_12_P107606	2.79554	down	-1.48313	M01E11.3	M01E11.3			FALSE
A_12_P114031	2.91384	down	-1.54292	M01E11.5.3	M01E11.5.3			FALSE
A_12_P117190	10.0408	down	-3.3278	M01E5.6.1	M01E5.6.1			FALSE
A_12_P104202	2.89341	down	-1.53277	M01F1.8a	M01F1.8a			FALSE
A_12_P108811	2.50334	down	-1.32385	M01F1.9	M01F1.9			FALSE
A_12_P101492	2.17988	down	-1.12425	M01G5.1	M01G5.1			FALSE
A_12_P107319	2.17634	down	-1.1219	M02B7.1	M02B7.1			FALSE
A_12_P119193	2.37267	down	-1.24651	M02B7.2	M02B7.2			FALSE
A_12_P111393	2.14107	down	-1.09833	M02B7.4	M02B7.4			FALSE
A_12_P117845	2.12287	down	-1.08602	M02H5.1	M02H5.1			FALSE
A_12_P111046	2.26464	down	-1.17928	M03C11.2	M03C11.2	CHL1 protein [M03C11.2]		FALSE
A_12_P119273	2.98429	down	-1.57739	M03C11.4	M03C11.4			FALSE
A_12_P100281	5.1459	down	-2.36342	M03D4.1a	M03D4.1a	kinesin-like protein [M03D4.1a]		FALSE
A_12_P110338	2.6785	down	-1.42142	M03D4.1d	M03D4.1d			FALSE
A_12_P117553	2.28671	down	-1.19327	M04B2.2	M04B2.2			FALSE
A_12_P109673	2.33841	down	-1.22553	M04B2.3	M04B2.3	Human AF-9 protein like [M04B2.3]		FALSE
A_12_P119634	2.40234	down	-1.26444	M110.5b	M110.5b			FALSE
A_12_P119603	11.9032	down	-3.57327	M116.1	M116.1			FALSE
A_12_P113712	2.60788	down	-1.38288	M116.2	M116.2	glycogenin glucosyltransferase [M116.2]		FALSE
A_12_P104254	13.3394	down	-3.73762	M151.7	M151.7			FALSE
A_12_P114025	2.38973	down	-1.25685	M163.4.2	M163.4.2			FALSE
A_12_P108463	2.34879	down	-1.23192	M18.3	M18.3			FALSE
A_12_P120387	3.00701	down	-1.58833	M18.6	M18.6			FALSE
A_12_P102025	2.51018	down	-1.32779	M199.2	M199.2	MSP (Major sperm protein) domain. [M199.2]		FALSE
A_12_P101254	8.28364	down	-3.05027	M199.4	M199.4			FALSE
A_12_P115823	10.8117	down	-3.43452	M199.5	M199.5	collagen-like [M199.5]		FALSE
A_12_P119575	2.36582	down	-1.24234	M7.2	M7.2	kinesin [M7.2]		FALSE
A_12_P107468	2.05295	down	-1.0377	M88.7	M88.7			FALSE
A_12_P120209	2.20558	down	-1.14116	R01H10.1	R01H10.1	DNA polymerase alpha associated subunit [R01H10.1]		FALSE
A_12_P111091	2.8798	down	-1.52597	R01H10.5	R01H10.5			FALSE
A_12_P115257	3.44981	down	-1.78652	R01H2.3	R01H2.3			FALSE
A_12_P111161	3.71996	down	-1.89529	R02C2.2	R02C2.2	protein kinase [R02C2.2]		FALSE
A_12_P105245	4.31334	down	-2.10881	R02C2.6	R02C2.6			FALSE
A_12_P119877	2.65507	down	-1.40875	R02D3.7	R02D3.7			FALSE
A_12_P118791	2.64291	down	-1.40213	R02F11.4	R02F11.4			FALSE
A_12_P108738	2.18886	down	-1.13018	R02F2.4	R02F2.4			FALSE
A_12_P114590	2.59538	down	-1.37595	R03A10.1	R03A10.1			FALSE
A_12_P110945	3.3593	down	-1.74816	R03D7.7	R03D7.7	nanos protein [R03D7.7]		FALSE
A_12_P119742	2.71184	down	-1.43927	R03H10.1	R03H10.1			FALSE
A_12_P104479	3.00064	down	-1.58527	R04A9.2	R04A9.2			FALSE
A_12_P112098	2.1306	down	-1.09126	R04B5.4	R04B5.4	Zinc finger, C4 type (two domains) [R04B5.4]		FALSE
A_12_P108096	3.12953	down	-1.64595	R04D3.1	R04D3.1	cytochrome P450 [R04D3.1]		FALSE
A_12_P110097	5.2042	down	-2.37968	R04D3.2	R04D3.2			FALSE
A_12_P101765	8.22884	down	-3.04069	R04D3.3.1	R04D3.3.1			FALSE
A_12_P119602	6.74383	down	-2.75357	R04D3.4	R04D3.4			FALSE
A_12_P103155	2.51776	down	-1.33214	R05D11.4.2	R05D11.4.2	ATP dependent RNA helicase [R05D11.4.2]		FALSE
A_12_P106708	2.22041	down	-1.15082	R05D3.4	R05D3.4			FALSE
A_12_P104591	2.39897	down	-1.26241	R05D3.8	R05D3.8			FALSE
A_12_P106182	3.25662	down	-1.70338	R05D8.9	R05D8.9	alcohol dehydrogenase [R05D8.9]		FALSE
A_12_P117047	3.41407	down	-1.77149	R05F9.9	R05F9.9			FALSE
A_12_P118757	6.76128	down	-2.7573	R05G9.3	R05G9.3			FALSE
A_12_P111711	2.12087	down	-1.08465	R05H10.2.1	R05H10.2.1	RNA recognition motif. (aka RRM, RBD, or RNP domain) (2 domains) [R05H10.2.1]		FALSE
A_12_P105248	2.27743	down	-1.18741	R05H10.3b	R05H10.3b			FALSE
A_12_P108949	2.67151	down	-1.41766	R05H11.1	R05H11.1			FALSE
A_12_P102114	2.37532	down	-1.24812	R05H5.3	R05H5.3	thioredoxin [R05H5.3]		FALSE
A_12_P116368	2.13812	down	-1.09635	R06A4.2.1	R06A4.2.1			FALSE
A_12_P117336	3.44451	down	-1.7843	R06A4.6	R06A4.6	similar to PES-10 [R06A4.6]		FALSE
A_12_P107980	2.08799	down	-1.06212	R06A4.7	R06A4.7	SET domain [R06A4.7]		FALSE
A_12_P106237	2.48585	down	-1.31374	R06C1.1.2	R06C1.1.2	Histone deacetylase family [R06C1.1.2]		FALSE
A_12_P103505	2.96366	down	-1.56738	R06C7.1	R06C7.1			FALSE
A_12_P107730	4.09255	down	-2.033	R06C7.2	R06C7.2			FALSE
A_12_P110409	5.93884	down	-2.57018	R06C7.4	R06C7.4			FALSE
A_12_P100174	2.63104	down	-1.39563	R06C7.6	R06C7.6			FALSE
A_12_P109346	2.61276	down	-1.38557	R06C7.9	R06C7.9	Zinc finger, C2H2 type (5 domains) [R06C7.9]		FALSE
A_12_P112247	2.8247	down	-1.4981	R06F6.1.2	R06F6.1.2			FALSE
A_12_P103388	2.96742	down	-1.56921	R06F6.4	R06F6.4			FALSE
A_12_P109854	2.17953	down	-1.12402	R06F6.5a	R06F6.5a			FALSE
A_12_P107448	2.81286	down	-1.49204	R06F6.5b	R06F6.5b			FALSE
A_12_P117315	2.36607	down	-1.24249	R07B5.8a	R07B5.8a	zinc finger protein [R07B5.8a]		FALSE
A_12_P101641	7.79656	down	-2.96284	R07C3.11	R07C3.11			FALSE
A_12_P114173	5.6682	down	-2.50289	R07C3.2	R07C3.2			FALSE
A_12_P113407	2.93633	down	-1.55402	R07C3.6	R07C3.6			FALSE
A_12_P116485	3.47488	down	-1.79696	R07C3.8	R07C3.8			FALSE
A_12_P111805	2.68098	down	-1.42276	R07E4.5	R07E4.5			FALSE
A_12_P107589	2.14772	down	-1.1028	R07E5.11	R07E5.11			FALSE
A_12_P117242	2.15808	down	-1.10975	R07E5.8	R07E5.8			FALSE
A_12_P112854	2.37431	down	-1.24751	R08C7.10c	R08C7.10c			FALSE
A_12_P114176	2.49674	down	-1.32005	R08C7.3.2	R08C7.3.2	histone H2A variant [R08C7.3.2]		FALSE
A_12_P111000	2.14529	down	-1.10117	R08D7.2	R08D7.2			FALSE
A_12_P110719	2.30003	down	-1.20165	R08D7.4.2	R08D7.4.2			FALSE
A_12_P118553	3.04114	down	-1.60461	R09A1.1	R09A1.1			FALSE
A_12_P120241	7.11512	down	-2.83089	R09A8.1	R09A8.1			FALSE
A_12_P101121	14.8829	down	-3.89558	R09A8.2	R09A8.2			FALSE
A_12_P114086	11.4063	down	-3.51176	R09F10.8.4	R09F10.8.4			FALSE
A_12_P111503	2.63862	down	-1.39978	R10D12.12	R10D12.12			FALSE
A_12_P119620	2.36506	down	-1.24187	R10D12.13a	R10D12.13a			FALSE
A_12_P113544	4.19161	down	-2.06751	R10D12.13b	R10D12.13b			FALSE
A_12_P119785	3.3144	down	-1.72875	R10D12.15	R10D12.15	chitinase [R10D12.15]		FALSE
A_12_P114879	2.67849	down	-1.42142	R10D12.8	R10D12.8			FALSE
A_12_P103915	2.65049	down	-1.40626	R10E4.4.1	R10E4.4.1	CDC46 [R10E4.4.1]		FALSE
A_12_P110247	3.02089	down	-1.59497	R10E4.5	R10E4.5	endonuclease [R10E4.5]		FALSE
A_12_P115445	4.36205	down	-2.12501	R10E4.6	R10E4.6			FALSE
A_12_P117400	3.79796	down	-1.92523	R10H10.7	R10H10.7	tyrosine-protein kinase like [R10H10.7]		FALSE
A_12_P107722	3.44832	down	-1.78589	R119.1	R119.1			FALSE
A_12_P105394	2.44085	down	-1.28738	R119.7	R119.7			FALSE
A_12_P108541	2.2169	down	-1.14854	R11E3.7a	R11E3.7a			FALSE
A_12_P113859	2.67462	down	-1.41933	R11H6.5	R11H6.5	Human NF45 protein like [R11H6.5]		FALSE
A_12_P104584	2.1901	down	-1.131	R12A1.4.2	R12A1.4.2	carboxylesterase [R12A1.4.2]		FALSE
A_12_P101779	2.41518	down	-1.27213	R12B2.4.1	R12B2.4.1			FALSE
A_12_P117996	2.70556	down	-1.43593	R12E2.10	R12E2.10	protein-tyrosine phosphatase [R12E2.10]		FALSE
A_12_P119777	2.38667	down	-1.255	R12E2.10	R12E2.10	protein-tyrosine phosphatase [R12E2.10]		FALSE
A_12_P102008	2.7633	down	-1.46639	R13A5.7.2	R13A5.7.2			FALSE
A_12_P107081	2.35451	down	-1.23543	R13F6.1	R13F6.1			FALSE
A_12_P104378	2.25434	down	-1.17271	R144.10	R144.10			FALSE
A_12_P100157	2.24074	down	-1.16397	R151.8.2	R151.8.2			FALSE
A_12_P113837	2.82855	down	-1.50006	R53.6	R53.6			FALSE
A_12_P110110	2.32328	down	-1.21616	R53.7b	R53.7b	protein kinase like protein [R53.7a.2]		FALSE
A_12_P102007	2.04395	down	-1.03136	R74.5b.2	R74.5b.2			FALSE
A_12_P113715	2.16805	down	-1.1164	R74.7	R74.7			FALSE
A_12_P100064	2.18467	down	-1.12742	T01B11.3	T01B11.3	syntaxin [T01B11.3]		FALSE
A_12_P102873	2.39536	down	-1.26024	T01B7.3	T01B7.3	ras-related protein [T01B7.3]		FALSE
A_12_P117037	2.3752	down	-1.24805	T01B7.6	T01B7.6			FALSE
A_12_P113037	2.60914	down	-1.38357	T01C3.1	T01C3.1	WD domain, G-beta repeats [T01C3.1]		FALSE
A_12_P114486	3.04285	down	-1.60542	T01C3.3	T01C3.3	Zinc finger, C3HC4 type (RING finger) [T01C3.3]		FALSE
A_12_P120016	2.28022	down	-1.18917	T01C3.4	T01C3.4	lipase [T01C3.4]		FALSE
A_12_P101619	2.18194	down	-1.12561	T01C3.9	T01C3.9			FALSE
A_12_P107860	3.6386	down	-1.86338	T01D3.6a.2	T01D3.6a.2	EGF-like domains [T01D3.6a.2]		FALSE
A_12_P104334	3.52618	down	-1.81811	T01D3.6b	T01D3.6b	EGF-like domain, Fibrinogen beta and gamma chains, C-terminal globular domain [T01D3.6b]		FALSE
A_12_P114663	2.52004	down	-1.33345	T01E8.2	T01E8.2	Helix-loop-helix DNA-binding domain (2 domains) [T01E8.2]		FALSE
A_12_P105866	2.11042	down	-1.07753	T01E8.4.3	T01E8.4.3	WD domain, G-beta repeats [T01E8.4.3]		FALSE
A_12_P102224	4.78493	down	-2.2585	T01G5.7	T01G5.7	Zinc finger, C3HC4 type (RING finger) [T01G5.7]		FALSE
A_12_P105112	2.61325	down	-1.38585	T01G9.5b	T01G9.5b	MEI-1 meiotic spindle formation protein [T01G9.5a.2]		FALSE
A_12_P105065	5.23198	down	-2.38736	T01H3.4	T01H3.4			FALSE
A_12_P112669	2.11087	down	-1.07784	T01H8.1a	T01H8.1a	Protein kinase C terminal domain [T01H8.1a]		FALSE
A_12_P112557	2.38074	down	-1.25141	T02C12.2	T02C12.2			FALSE
A_12_P110328	2.89388	down	-1.53301	T02C12.3	T02C12.3			FALSE
A_12_P110125	2.32853	down	-1.21942	T02E1.2.1	T02E1.2.1			FALSE
A_12_P101539	3.57098	down	-1.83632	T02E1.3b	T02E1.3b	Zinc finger C-x8-C-x5-C-x3-H type (and similar). [T02E1.3b]		FALSE
A_12_P116234	4.33206	down	-2.11505	T02G5.11	T02G5.11			FALSE
A_12_P106165	7.14034	down	-2.83599	T02G6.5	T02G6.5			FALSE
A_12_P116122	2.2631	down	-1.1783	T03E6.8	T03E6.8			FALSE
A_12_P107806	2.95033	down	-1.56087	T03F1.10	T03F1.10			FALSE
A_12_P118528	2.11031	down	-1.07746	T03F1.12b.1	T03F1.12b.1			FALSE
A_12_P120374	2.25284	down	-1.17174	T03F6.3	T03F6.3	Glucosamine-6-phosphate isomerase [T03F6.3]		FALSE
A_12_P118648	2.20594	down	-1.14139	T04A8.15	T04A8.15	glucose-6-phosphate 1-dehydrogenase [T04A8.15]		FALSE
A_12_P117583	2.4988	down	-1.32124	T04A8.8	T04A8.8			FALSE
A_12_P107207	8.04226	down	-3.0076	T04D3.1	T04D3.1			FALSE
A_12_P117395	20.8018	down	-4.37864	T04D3.2	T04D3.2			FALSE
A_12_P118563	6.11808	down	-2.61308	T04D3.5	T04D3.5			FALSE
A_12_P104227	4.74175	down	-2.24542	T04G9.7	T04G9.7			FALSE
A_12_P104558	2.72199	down	-1.44466	T05A1.2	T05A1.2	collagen [T05A1.2]		FALSE
A_12_P100620	4.57469	down	-2.19367	T05B11.4	T05B11.4			FALSE
A_12_P103757	2.12926	down	-1.09035	T05C12.6a	T05C12.6a	presynaptic density protein (PSD-95) repeat-like domain [T05C12.6a]		FALSE
A_12_P115957	3.36477	down	-1.75051	T05D4.2	T05D4.2			FALSE
A_12_P113096	3.3747	down	-1.75476	T05E11.4	T05E11.4			FALSE
A_12_P103746	8.03132	down	-3.00564	T05E12.3	T05E12.3			FALSE
A_12_P103743	2.0548	down	-1.039	T05E7.3	T05E7.3			FALSE
A_12_P113800	14.7533	down	-3.88297	T05E7.5	T05E7.5			FALSE
A_12_P116305	2.82908	down	-1.50033	T05E8.3.1	T05E8.3.1	helicase [T05E8.3.1]		FALSE
A_12_P116939	3.25866	down	-1.70428	T05F1.2	T05F1.2			FALSE
A_12_P101469	2.30445	down	-1.20442	T05F1.6	T05F1.6	BRCA1 C Terminus (BRCT) domain [T05F1.6]		FALSE
A_12_P107802	10.0479	down	-3.32883	T05G11.1	T05G11.1	Zinc finger, C2H2 (2 domains) [T05G11.1]		FALSE
A_12_P103129	2.15102	down	-1.10502	T05G5.3.3	T05G5.3.3	serine/threonine kinase (CDC2/CDKX subfamily) [T05G5.3.3]		FALSE
A_12_P113964	3.92812	down	-1.97384	T05G5.7	T05G5.7			FALSE
A_12_P117232	2.20598	down	-1.14142	T05G5.8	T05G5.8			FALSE
A_12_P114793	4.44757	down	-2.15302	T05H10.4	T05H10.4			FALSE
A_12_P102191	2.32692	down	-1.21842	T05H4.11	T05H4.11			FALSE
A_12_P104996	2.16403	down	-1.11372	T05H4.14.2	T05H4.14.2			FALSE
A_12_P114617	3.86089	down	-1.94893	T05H4.4	T05H4.4	NADH-cytochrome B5 reductase [T05H4.4]		FALSE
A_12_P113992	2.3628	down	-1.2405	T06A10.4	T06A10.4			FALSE
A_12_P116997	3.00632	down	-1.588	T06C12.4	T06C12.4			FALSE
A_12_P119248	2.43133	down	-1.28174	T06C12.5	T06C12.5			FALSE
A_12_P100269	2.40642	down	-1.26689	T06D10.2	T06D10.2			FALSE
A_12_P100900	4.98971	down	-2.31895	T06D4.1	T06D4.1			FALSE
A_12_P114433	3.68402	down	-1.88128	T06E6.2a	T06E6.2a	cyclin B like [T06E6.2a]		FALSE
A_12_P107789	2.2816	down	-1.19004	T07A9.13	T07A9.13			FALSE
A_12_P110693	2.99299	down	-1.58159	T07A9.5a	T07A9.5a			FALSE
A_12_P103605	3.14351	down	-1.65238	T07A9.6	T07A9.6			FALSE
A_12_P110099	2.47244	down	-1.30594	T07A9.8	T07A9.8			FALSE
A_12_P106666	2.55589	down	-1.35383	T07C12.12	T07C12.12			FALSE
A_12_P103694	2.25813	down	-1.17513	T07C4.11	T07C4.11			FALSE
A_12_P111444	2.33355	down	-1.22253	T07C4.3a	T07C4.3a			FALSE
A_12_P120040	2.12541	down	-1.08774	T07C4.3b	T07C4.3b			FALSE
A_12_P102455	8.71732	down	-3.12389	T07C4.6.1	T07C4.6.1	Brachyury [T07C4.6.1]		FALSE
A_12_P112392	6.76109	down	-2.75726	T07D3.1	T07D3.1			FALSE
A_12_P104895	2.71193	down	-1.43932	T07E3.5	T07E3.5			FALSE
A_12_P117239	3.65303	down	-1.86909	T07F10.3	T07F10.3	polyadenylate-binding protein like [T07F10.3]		FALSE
A_12_P101094	3.16905	down	-1.66405	T07F8.3a	T07F8.3a			FALSE
A_12_P105650	4.42509	down	-2.14571	T07F8.3b.1	T07F8.3b.1			FALSE
A_12_P107320	2.8769	down	-1.52452	T07G12.10	T07G12.10	Zinc finger, C2H2 type [T07G12.10]		FALSE
A_12_P117988	2.10325	down	-1.07262	T07G12.11	T07G12.11	Zinc finger, C2H2 type [T07G12.11]		FALSE
A_12_P116309	3.76352	down	-1.91208	T07G12.6	T07G12.6			FALSE
A_12_P108962	2.20045	down	-1.1378	T07H6.2	T07H6.2			FALSE
A_12_P109584	5.01417	down	-2.32601	T08A9.12	T08A9.12			FALSE
A_12_P101989	4.49715	down	-2.16901	T08D10.1	T08D10.1	DNA binding protein [T08D10.1]		FALSE
A_12_P102096	5.95243	down	-2.57348	T08D10.2	T08D10.2	corticosteroid-binding protein [T08D10.2]		FALSE
A_12_P103702	2.47792	down	-1.30913	T08D2.3	T08D2.3	ATP-dependent helicase (DEAD box), Zinc finger, CCHC class (3 domains) [T08D2.3]		FALSE
A_12_P102928	4.99933	down	-2.32173	T08E11.6	T08E11.6			FALSE
A_12_P111097	2.25739	down	-1.17465	T08G11.4.2	T08G11.4.2			FALSE
A_12_P120322	2.23207	down	-1.15838	T08G5.5	T08G5.5			FALSE
A_12_P101615	2.42069	down	-1.27542	T09A5.8	T09A5.8	chromosomal organisation modifier protein [T09A5.8]		FALSE
A_12_P108104	3.01136	down	-1.59042	T09B4.1	T09B4.1			FALSE
A_12_P116130	2.45853	down	-1.2978	T09B4.2	T09B4.2			FALSE
A_12_P100184	2.58949	down	-1.37267	T09B9.4.2	T09B9.4.2			FALSE
A_12_P101710	2.89897	down	-1.53554	T09F3.3.1	T09F3.3.1	glyceraldehyde 3-phosphate dehydrogenase 1 [T09F3.3.1]		FALSE
A_12_P120221	2.51526	down	-1.33071	T09F3.5.1	T09F3.5.1			FALSE
A_12_P102683	2.91505	down	-1.54352	T10B11.7	T10B11.7			FALSE
A_12_P103326	3.41807	down	-1.77318	T10B11.8b	T10B11.8b			FALSE
A_12_P108545	3.59684	down	-1.84673	T10C6.10	T10C6.10			FALSE
A_12_P117598	9.04944	down	-3.17783	T10C6.7	T10C6.7			FALSE
A_12_P117267	3.79293	down	-1.92331	T10C6.9	T10C6.9			FALSE
A_12_P102944	2.17714	down	-1.12243	T10E9.1	T10E9.1			FALSE
A_12_P116866	3.05637	down	-1.61182	T10E9.2	T10E9.2			FALSE
A_12_P106319	3.84801	down	-1.94411	T11B7.1	T11B7.1			FALSE
A_12_P100877	2.91332	down	-1.54266	T11F1.3	T11F1.3			FALSE
A_12_P112041	3.01829	down	-1.59373	T11F8.1	T11F8.1			FALSE
A_12_P116409	6.51068	down	-2.70281	T11F8.2	T11F8.2			FALSE
A_12_P104897	4.6482	down	-2.21667	T11F8.3.1	T11F8.3.1	LDL-like receptor [T11F8.3.1]		FALSE
A_12_P117356	3.71153	down	-1.89202	T11F9.3	T11F9.3	zinc metalloprotease [T11F9.3]		FALSE
A_12_P103899	2.12022	down	-1.08422	T11G6.5	T11G6.5			FALSE
A_12_P110377	14.2787	down	-3.8358	T12A2.3	T12A2.3			FALSE
A_12_P112693	2.50271	down	-1.32349	T12A2.8	T12A2.8	DNA repair protein [T12A2.8]		FALSE
A_12_P103027	3.11568	down	-1.63955	T12C9.7	T12C9.7			FALSE
A_12_P110952	2.36752	down	-1.24338	T12D8.3	T12D8.3	Ank repeat [T12D8.3]		FALSE
A_12_P115725	2.56237	down	-1.35748	T12D8.5.1	T12D8.5.1			FALSE
A_12_P113271	2.09174	down	-1.06471	T12D8.7	T12D8.7			FALSE
A_12_P105456	2.58436	down	-1.36981	T12E12.2	T12E12.2			FALSE
A_12_P100772	3.95959	down	-1.98535	T12F5.1	T12F5.1			FALSE
A_12_P109804	2.21529	down	-1.1475	T12F5.2	T12F5.2			FALSE
A_12_P103522	5.35123	down	-2.41987	T12G3.6	T12G3.6			FALSE
A_12_P116984	3.19012	down	-1.67361	T12G3.7	T12G3.7			FALSE
A_12_P102101	4.15835	down	-2.05601	T13B5.9	T13B5.9			FALSE
A_12_P117338	3.04568	down	-1.60677	T13C2.4	T13C2.4	LDL receptor-related protein [T13C2.4]		FALSE
A_12_P111969	2.40135	down	-1.26384	T13F2.6	T13F2.6			FALSE
A_12_P114048	2.5075	down	-1.32625	T13F2.7	T13F2.7			FALSE
A_12_P111940	8.26461	down	-3.04695	T13F2.8	T13F2.8	caveolin [T13F2.8]		FALSE
A_12_P102451	11.5448	down	-3.52917	T15B7.3	T15B7.3	collagen [T15B7.3]		FALSE
A_12_P105501	2.32859	down	-1.21946	T15B7.4	T15B7.4	collagen [T15B7.4]		FALSE
A_12_P113160	2.31771	down	-1.2127	T15H9.2	T15H9.2	coiled-coil [T15H9.2]		FALSE
A_12_P108722	3.98448	down	-1.99439	T16G1.7	T16G1.7			FALSE
A_12_P107618	2.43082	down	-1.28144	T16G12.4	T16G12.4			FALSE
A_12_P109063	3.33805	down	-1.73901	T16G12.5	T16G12.5			FALSE
A_12_P102581	2.30809	down	-1.2067	T16G12.6	T16G12.6			FALSE
A_12_P103321	6.61061	down	-2.72478	T16G12.8	T16G12.8			FALSE
A_12_P119758	2.37537	down	-1.24815	T16H12.11	T16H12.11			FALSE
A_12_P115110	2.69868	down	-1.43225	T16H12.11	T16H12.11			FALSE
A_12_P111537	3.14164	down	-1.65152	T16H12.2	T16H12.2			FALSE
A_12_P105276	3.18152	down	-1.66972	T19B10.6.1	T19B10.6.1			FALSE
A_12_P104064	2.15525	down	-1.10785	T19B10.7	T19B10.7	importin alpha, nuclear transport factor [T19B10.7]		FALSE
A_12_P115086	2.19556	down	-1.13459	T19H12.2.1	T19H12.2.1			FALSE
A_12_P105012	2.22967	down	-1.15683	T20B12.2	T20B12.2			FALSE
A_12_P117117	2.18069	down	-1.12478	T20B12.8.3	T20B12.8.3			FALSE
A_12_P113063	2.3232	down	-1.21611	T20F5.6.1	T20F5.6.1	zinc finger protein [T20F5.6.1]		FALSE
A_12_P112201	2.45552	down	-1.29603	T20F7.1	T20F7.1			FALSE
A_12_P113266	3.14511	down	-1.65311	T20G5.10	T20G5.10			FALSE
A_12_P119660	2.19416	down	-1.13367	T20G5.11	T20G5.11	Double-stranded RNA binding motif [T20G5.11]		FALSE
A_12_P120312	2.86594	down	-1.51901	T20H9.4	T20H9.4			FALSE
A_12_P116196	2.45562	down	-1.29608	T21B10.3	T21B10.3			FALSE
A_12_P110189	2.5856	down	-1.3705	T21B10.5	T21B10.5	transcriptional repressor like [T21B10.5]		FALSE
A_12_P108303	2.88441	down	-1.52828	T21C9.13	T21C9.13			FALSE
A_12_P100030	2.74744	down	-1.45809	T21C9.4	T21C9.4	Enhancer of rudimentary [T21C9.4]		FALSE
A_12_P119214	2.4988	down	-1.32124	T21H3.1	T21H3.1			FALSE
A_12_P111302	2.83315	down	-1.50241	T22A3.5	T22A3.5			FALSE
A_12_P116074	8.13299	down	-3.02379	T22B2.1	T22B2.1			FALSE
A_12_P101356	8.75395	down	-3.12993	T22B7.7	T22B7.7			FALSE
A_12_P116420	2.62767	down	-1.39378	T22C1.1	T22C1.1			FALSE
A_12_P108598	2.56586	down	-1.35944	T22C1.3	T22C1.3	cell division control protein [T22C1.3]		FALSE
A_12_P118811	2.7614	down	-1.4654	T22C1.4	T22C1.4			FALSE
A_12_P119792	2.1864	down	-1.12856	T22C1.5	T22C1.5			FALSE
A_12_P120265	2.38368	down	-1.25319	T22D1.10	T22D1.10			FALSE
A_12_P112786	2.55185	down	-1.35154	T22D1.5	T22D1.5			FALSE
A_12_P117968	3.04984	down	-1.60873	T23B12.1	T23B12.1			FALSE
A_12_P105185	2.63924	down	-1.40012	T23B12.6.1	T23B12.6.1			FALSE
A_12_P108708	2.16492	down	-1.11432	T23B5.4	T23B5.4			FALSE
A_12_P117231	2.9465	down	-1.559	T23D8.7	T23D8.7			FALSE
A_12_P112655	2.42952	down	-1.28067	T23D8.9a	T23D8.9a			FALSE
A_12_P100833	3.72799	down	-1.8984	T23G11.2.1	T23G11.2.1	Acetyltransferase (GNAT) family (2 domains) [T23G11.2.1]		FALSE
A_12_P105943	2.34809	down	-1.23149	T23G4.3	T23G4.3			FALSE
A_12_P111095	2.48885	down	-1.31548	T23G5.1.1	T23G5.1.1	Ribonucleoside-disphosphate reductase large chain [T23G5.1.1]		FALSE
A_12_P111799	2.68207	down	-1.42335	T23G7.1	T23G7.1	transcription factor DP-1 [T23G7.1]		FALSE
A_12_P106983	3.38419	down	-1.75881	T24B8.5	T24B8.5			FALSE
A_12_P114646	2.61622	down	-1.38749	T24B8.7b	T24B8.7b			FALSE
A_12_P118262	7.1396	down	-2.83584	T24C2.2	T24C2.2			FALSE
A_12_P120164	2.16247	down	-1.11268	T24C4.1	T24C4.1	Ubiquinol-cytochrome C reductase complex core protein 2 [T24C4.1]		FALSE
A_12_P119929	2.33081	down	-1.22083	T24C4.5	T24C4.5			FALSE
A_12_P118835	2.0817	down	-1.05776	T24D1.2	T24D1.2	Zinc finger, C3HC4 type (RING finger) (2 domains) [T24D1.2]		FALSE
A_12_P108938	3.61558	down	-1.85423	T24D1.3	T24D1.3			FALSE
A_12_P102341	2.38517	down	-1.25409	T24D1.4	T24D1.4	Yeast DIE2 protein like [T24D1.4]		FALSE
A_12_P114656	2.71842	down	-1.44277	T24D1.5	T24D1.5			FALSE
A_12_P103964	8.19909	down	-3.03546	T24E12.11	T24E12.11			FALSE
A_12_P111885	2.03586	down	-1.02564	T24G10.2	T24G10.2			FALSE
A_12_P100042	2.28431	down	-1.19176	T24H10.1	T24H10.1	transcription factor S-II [T24H10.1]		FALSE
A_12_P101123	2.2605	down	-1.17664	T24H7.4	T24H7.4			FALSE
A_12_P107736	2.16214	down	-1.11246	T25B2.2	T25B2.2			FALSE
A_12_P112743	5.41111	down	-2.43593	T25D3.3	T25D3.3	serine/threonine dehydratase [T25D3.3]		FALSE
A_12_P114191	3.27096	down	-1.70972	T25E12.5.2	T25E12.5.2	glycogenin [T25E12.5.2]		FALSE
A_12_P111745	12.6663	down	-3.66292	T25E12.6	T25E12.6			FALSE
A_12_P116655	2.31862	down	-1.21327	T25G3.1	T25G3.1			FALSE
A_12_P116503	3.7534	down	-1.9082	T25G3.2.2	T25G3.2.2	chitin synthase like [T25G3.2.2]		FALSE
A_12_P113265	2.58517	down	-1.37026	T26A5.5a	T26A5.5a			FALSE
A_12_P119068	2.42014	down	-1.27509	T26A5.5b.2	T26A5.5b.2			FALSE
A_12_P119780	2.65031	down	-1.40616	T26A5.6.2	T26A5.6.2			FALSE
A_12_P113092	2.77973	down	-1.47494	T26C11.4	T26C11.4			FALSE
A_12_P109130	2.97815	down	-1.57442	T26C11.5	T26C11.5	paired-type homeobox protein [T26C11.5]		FALSE
A_12_P100050	4.23007	down	-2.08068	T26C11.7	T26C11.7	homeobox [T26C11.7]		FALSE
A_12_P112489	2.96854	down	-1.56975	T27A3.6	T27A3.6			FALSE
A_12_P100414	2.79703	down	-1.4839	T27A3.7	T27A3.7			FALSE
A_12_P101870	7.23586	down	-2.85516	T27A8.2	T27A8.2	forkhead domain [T27A8.2]		FALSE
A_12_P104645	2.19611	down	-1.13495	T27C10.3	T27C10.3			FALSE
A_12_P101296	2.95776	down	-1.56451	T27C5.8	T27C5.8			FALSE
A_12_P119730	2.08027	down	-1.05677	T27D1.1	T27D1.1	cyclophilin related protein [T27D1.1]		FALSE
A_12_P117000	4.72236	down	-2.23951	T27D12.4	T27D12.4			FALSE
A_12_P105151	2.58795	down	-1.37181	T28A8.3	T28A8.3			FALSE
A_12_P106072	2.40444	down	-1.2657	T28A8.4	T28A8.4			FALSE
A_12_P106815	2.25213	down	-1.17129	T28A8.5	T28A8.5			FALSE
A_12_P105116	2.31142	down	-1.20878	T28A8.6	T28A8.6			FALSE
A_12_P103051	2.39438	down	-1.25965	T28A8.7	T28A8.7	DNA mismatch repair protein [T28A8.7]		FALSE
A_12_P119314	2.5149	down	-1.3305	T28C6.3	T28C6.3			FALSE
A_12_P102517	2.45292	down	-1.2945	T28D6.9	T28D6.9			FALSE
A_12_P119745	3.08928	down	-1.62727	T28D9.4	T28D9.4			FALSE
A_12_P106308	2.50376	down	-1.3241	T28H11.2	T28H11.2	7TM chemoreceptor, srm family [T28H11.2]		FALSE
A_12_P107352	2.76131	down	-1.46535	W01A11.2	W01A11.2			FALSE
A_12_P104795	2.26748	down	-1.18109	W01A8.5	W01A8.5			FALSE
A_12_P119921	2.29187	down	-1.19652	W02A11.5	W02A11.5	BTB (also known as BR-C/Ttk) domain. [W02A11.5]		FALSE
A_12_P101730	3.85649	down	-1.94729	W02A2.7.1	W02A2.7.1	Zinc finger C-x8-C-x5-C-x3-H type (and similar). [W02A2.7.1]		FALSE
A_12_P102442	2.927	down	-1.54942	W02B12.10	W02B12.10			FALSE
A_12_P106500	2.47143	down	-1.30535	W02B3.4	W02B3.4			FALSE
A_12_P117726	5.78484	down	-2.53228	W02B8.2	W02B8.2	Domain found in NIK1-like kinases, mouse citron and yeast ROM1, ROM2 [W02B8.2]		FALSE
A_12_P112364	3.32274	down	-1.73237	W02D3.11a	W02D3.11a			FALSE
A_12_P117118	2.27749	down	-1.18745	W02D3.8	W02D3.8			FALSE
A_12_P110310	3.36705	down	-1.75149	W02D7.5	W02D7.5			FALSE
A_12_P110780	2.1349	down	-1.09417	W02D7.6	W02D7.6			FALSE
A_12_P118655	2.19208	down	-1.1323	W02D9.1.1	W02D9.1.1	DNA primase 58 KD subunit [W02D9.1.1]		FALSE
A_12_P105082	5.8274	down	-2.54285	W02D9.6	W02D9.6			FALSE
A_12_P116217	5.69368	down	-2.50936	W02D9.7	W02D9.7			FALSE
A_12_P117312	3.97506	down	-1.99098	W02F12.3	W02F12.3			FALSE
A_12_P110384	2.48381	down	-1.31256	W03C9.2	W03C9.2			FALSE
A_12_P105747	3.81304	down	-1.93094	W03C9.7.3	W03C9.7.3	Zinc finger C-x8-C-x5-C-x3-H type (and similar). (2 domains) [W03C9.7.3]		FALSE
A_12_P111972	2.76087	down	-1.46512	W03D2.4.1	W03D2.4.1	cyclin [W03D2.4.1]		FALSE
A_12_P102122	3.4299	down	-1.77817	W03D8.7	W03D8.7			FALSE
A_12_P115702	6.65636	down	-2.73473	W03F11.1	W03F11.1			FALSE
A_12_P102726	2.26129	down	-1.17715	W03F8.3	W03F8.3	protein releasing factor [W03F8.3]		FALSE
A_12_P109865	2.24468	down	-1.16651	W03F9.1	W03F9.1			FALSE
A_12_P111665	2.22035	down	-1.15079	W03F9.2a	W03F9.2a			FALSE
A_12_P118339	4.21267	down	-2.07473	W03G1.6a	W03G1.6a	protein kinase [W03G1.6a]		FALSE
A_12_P108586	3.09539	down	-1.63012	W03G1.6b	W03G1.6b			FALSE
A_12_P119027	13.0263	down	-3.70335	W03G1.7	W03G1.7	sphingomyelin phosphodiesterase [W03G1.7]		FALSE
A_12_P107674	2.09374	down	-1.06608	W03G9.4	W03G9.4	aminopeptidase [W03G9.4]		FALSE
A_12_P115928	3.02786	down	-1.5983	W04A8.1	W04A8.1	BRCA1 C Terminus (BRCT) domain [W04A8.1]		FALSE
A_12_P103292	2.74197	down	-1.45521	W04A8.5	W04A8.5			FALSE
A_12_P106651	3.3117	down	-1.72757	W04A8.6	W04A8.6			FALSE
A_12_P104194	2.30894	down	-1.20723	W04D2.4.2	W04D2.4.2	Zinc finger, C2H2 type [W04D2.4.2]		FALSE
A_12_P100728	10.9066	down	-3.44713	W04E12.2	W04E12.2			FALSE
A_12_P114149	3.20486	down	-1.68026	W04E12.6	W04E12.6	Lectin C-type domain short and long forms (2 domains) [W04E12.6]		FALSE
A_12_P109159	2.22131	down	-1.15141	W05B10.1	W05B10.1	Core histones H2A, H2B, H3 and H4 [W05B10.1]		FALSE
A_12_P115296	2.58815	down	-1.37192	W05B10.2	W05B10.2			FALSE
A_12_P110776	2.84942	down	-1.51067	W05F2.3	W05F2.3			FALSE
A_12_P114208	2.21941	down	-1.15018	W05F2.6	W05F2.6			FALSE
A_12_P116154	2.9835	down	-1.57701	W05H9.4	W05H9.4			FALSE
A_12_P104513	3.49192	down	-1.80402	W06B4.1	W06B4.1			FALSE
A_12_P117753	10.7179	down	-3.42195	W06D11.1	W06D11.1			FALSE
A_12_P106280	3.50092	down	-1.80773	W06D11.2	W06D11.2			FALSE
A_12_P117017	9.95874	down	-3.31596	W06D11.3	W06D11.3			FALSE
A_12_P120121	2.21318	down	-1.14612	W06D4.6	W06D4.6	SNF2 and others N-terminal domain [W06D4.6]		FALSE
A_12_P100474	2.13044	down	-1.09115	W06E11.7	W06E11.7			FALSE
A_12_P107202	2.29993	down	-1.20159	W06H3.1	W06H3.1	[031110 dl] Modified prediction based on EST data, correct splice donor from exon 2 [W06H3.1]		FALSE
A_12_P116082	7.09308	down	-2.82641	W07A12.8	W07A12.8			FALSE
A_12_P107612	2.1962	down	-1.13501	W07E6.4.2	W07E6.4.2	splicing factor [W07E6.4.2]		FALSE
A_12_P116811	2.39251	down	-1.25853	W08A12.4	W08A12.4			FALSE
A_12_P105916	2.04464	down	-1.03184	W08E3.1	W08E3.1	small nuclear ribonucleoprotein (SNRNP) [W08E3.1]		FALSE
A_12_P112536	2.32998	down	-1.22032	W09B6.2.1	W09B6.2.1			FALSE
A_12_P102856	2.08276	down	-1.0585	W09C3.4	W09C3.4			FALSE
A_12_P112088	2.15744	down	-1.10932	W09C5.2.2	W09C5.2.2	Cell division protein [W09C5.2.2]		FALSE
A_12_P110757	7.77576	down	-2.95898	W09G12.1	W09G12.1			FALSE
A_12_P100696	2.45425	down	-1.29528	W09G3.6	W09G3.6			FALSE
A_12_P113963	2.56389	down	-1.35834	W09G3.7a	W09G3.7a			FALSE
A_12_P120230	2.51732	down	-1.33189	W10G11.3	W10G11.3			FALSE
A_12_P115040	4.09274	down	-2.03307	Y102A5C.1	Y102A5C.1			FALSE
A_12_P109515	2.42844	down	-1.28003	Y102A5C.18.1	Y102A5C.18.1			FALSE
A_12_P111342	2.8848	down	-1.52847	Y102E9.2.2	Y102E9.2.2			FALSE
A_12_P115567	4.82517	down	-2.27058	Y105C5B.13	Y105C5B.13			FALSE
A_12_P103048	5.84428	down	-2.54703	Y105C5B.15	Y105C5B.15			FALSE
A_12_P117483	5.27368	down	-2.39881	Y105C5B.19.1	Y105C5B.19.1			FALSE
A_12_P111475	13.1198	down	-3.71367	Y105C5B.20	Y105C5B.20			FALSE
A_12_P117464	2.42794	down	-1.27974	Y105E8A.17.2	Y105E8A.17.2			FALSE
A_12_P114504	4.37204	down	-2.12831	Y105E8A.8	Y105E8A.8			FALSE
A_12_P105504	2.24781	down	-1.16852	Y105E8B.6	Y105E8B.6			FALSE
A_12_P105571	2.52893	down	-1.33852	Y106G6H.16	Y106G6H.16			FALSE
A_12_P116321	3.63327	down	-1.86127	Y106G6H.6.2	Y106G6H.6.2			FALSE
A_12_P100917	2.19339	down	-1.13316	Y108F1.3	Y108F1.3			FALSE
A_12_P118307	3.18144	down	-1.66968	Y108G3AL.2	Y108G3AL.2			FALSE
A_12_P109560	4.02648	down	-2.00952	Y110A2AL.1	Y110A2AL.1			FALSE
A_12_P116896	2.48371	down	-1.3125	Y110A7A.15a.1	Y110A7A.15a.1			FALSE
A_12_P116662	2.64642	down	-1.40404	Y110A7A.1a	Y110A7A.1a			FALSE
A_12_P100555	3.27361	down	-1.71088	Y110A7A.4	Y110A7A.4	thymidylate synthase [Y110A7A.4]		FALSE
A_12_P109050	2.18659	down	-1.12868	Y111B2A.1	Y111B2A.1			FALSE
A_12_P113570	2.84566	down	-1.50876	Y111B2A.24	Y111B2A.24			FALSE
A_12_P112455	2.63297	down	-1.39669	Y111B2A.3	Y111B2A.3			FALSE
A_12_P118463	2.23312	down	-1.15906	Y113G7B.21	Y113G7B.21			FALSE
A_12_P108373	3.23814	down	-1.69517	Y113G7B.24	Y113G7B.24			FALSE
A_12_P105388	2.22038	down	-1.15081	Y113G7B.4	Y113G7B.4			FALSE
A_12_P118875	2.69072	down	-1.42799	Y113G7B.5	Y113G7B.5			FALSE
A_12_P117414	2.4873	down	-1.31458	Y113G7B.6	Y113G7B.6			FALSE
A_12_P120124	2.50946	down	-1.32738	Y113G7B.7	Y113G7B.7			FALSE
A_12_P118205	3.3163	down	-1.72957	Y116A8B.1	Y116A8B.1			FALSE
A_12_P110731	2.13285	down	-1.09278	Y116A8C.15	Y116A8C.15			FALSE
A_12_P114602	2.31468	down	-1.21082	Y116A8C.16	Y116A8C.16			FALSE
A_12_P115016	10.398	down	-3.37823	Y116A8C.22	Y116A8C.22			FALSE
A_12_P113984	2.39946	down	-1.26271	Y119D3B.12a.2	Y119D3B.12a.2			FALSE
A_12_P119951	2.40425	down	-1.26559	Y119D3B.12b	Y119D3B.12b			FALSE
A_12_P108704	2.28311	down	-1.191	Y119D3B.13	Y119D3B.13			FALSE
A_12_P106449	2.88723	down	-1.52969	Y119D3B.14	Y119D3B.14			FALSE
A_12_P119692	2.62184	down	-1.39058	Y11D7A.12	Y11D7A.12			FALSE
A_12_P112369	10.6164	down	-3.40822	Y11D7A.13	Y11D7A.13			FALSE
A_12_P113728	4.30841	down	-2.10716	Y13C8A.1	Y13C8A.1			FALSE
A_12_P103254	3.20464	down	-1.68016	Y13C8A.1	Y13C8A.1			FALSE
A_12_P110621	2.03033	down	-1.02172	Y14H12B.1b	Y14H12B.1b			FALSE
A_12_P110994	2.51704	down	-1.33173	Y14H12B.2.2	Y14H12B.2.2			FALSE
A_12_P102216	2.94132	down	-1.55646	Y15E3A.3	Y15E3A.3			FALSE
A_12_P112597	2.33964	down	-1.22628	Y17G7A.1.2	Y17G7A.1.2			FALSE
A_12_P109088	2.21907	down	-1.14996	Y17G7B.12	Y17G7B.12	Exonuclease [Y17G7B.12]		FALSE
A_12_P101439	2.51349	down	-1.32969	Y17G7B.18b	Y17G7B.18b			FALSE
A_12_P106266	2.40412	down	-1.26551	Y17G7B.2a	Y17G7B.2a			FALSE
A_12_P108239	2.24024	down	-1.16365	Y17G7B.4	Y17G7B.4			FALSE
A_12_P109883	3.02668	down	-1.59774	Y17G7B.5a.2	Y17G7B.5a.2	MCM2/3/5 family [Y17G7B.5a.2]		FALSE
A_12_P114006	2.44922	down	-1.29232	Y17G9B.3	Y17G9B.3	cytochrome P450 [Y17G9B.3]		FALSE
A_12_P116111	3.23898	down	-1.69554	Y17G9B.9	Y17G9B.9			FALSE
A_12_P119439	2.12392	down	-1.08673	Y18D10A.1	Y18D10A.1			FALSE
A_12_P111508	2.99963	down	-1.58479	Y18D10A.11	Y18D10A.11			FALSE
A_12_P115287	2.14853	down	-1.10335	Y18D10A.16.2	Y18D10A.16.2			FALSE
A_12_P111819	2.30708	down	-1.20607	Y18D10A.17.1	Y18D10A.17.1			FALSE
A_12_P106366	3.3017	down	-1.72321	Y18H1A.6	Y18H1A.6			FALSE
A_12_P119566	2.62105	down	-1.39015	Y18H1A.7	Y18H1A.7			FALSE
A_12_P116917	2.64934	down	-1.40563	Y19D10A.4	Y19D10A.4	aldose 1-epimerase [C01B4.6]		FALSE
A_12_P118684	5.63396	down	-2.49415	Y1H11.1	Y1H11.1			FALSE
A_12_P106176	3.31324	down	-1.72824	Y20F4.5	Y20F4.5			FALSE
A_12_P100278	2.38884	down	-1.25631	Y22D7AL.7	Y22D7AL.7			FALSE
A_12_P120200	10.0576	down	-3.33021	Y22D7AR.10	Y22D7AR.10			FALSE
A_12_P109049	2.4171	down	-1.27328	Y23H5A.2	Y23H5A.2			FALSE
A_12_P100811	2.37448	down	-1.24761	Y23H5A.3	Y23H5A.3			FALSE
A_12_P103782	2.58318	down	-1.36915	Y24D9A.2	Y24D9A.2			FALSE
A_12_P101263	3.56679	down	-1.83463	Y24F12A.1	Y24F12A.1			FALSE
A_12_P110323	3.6747	down	-1.87763	Y24F12A.3	Y24F12A.3			FALSE
A_12_P107826	7.59379	down	-2.92482	Y25C1A.6.1	Y25C1A.6.1			FALSE
A_12_P107739	2.25618	down	-1.17388	Y25C1A.8b.1	Y25C1A.8b.1			FALSE
A_12_P102791	3.16065	down	-1.66022	Y26E6A.1	Y26E6A.1			FALSE
A_12_P106282	3.25485	down	-1.70259	Y27F2A.8	Y27F2A.8			FALSE
A_12_P112761	3.11282	down	-1.63822	Y32B12B.1	Y32B12B.1			FALSE
A_12_P117853	2.86277	down	-1.51741	Y32B12B.4	Y32B12B.4			FALSE
A_12_P119267	3.38643	down	-1.75976	Y32B12C.1	Y32B12C.1			FALSE
A_12_P103810	2.81758	down	-1.49446	Y32F6A.1	Y32F6A.1			FALSE
A_12_P110005	2.22098	down	-1.1512	Y32F6A.5.1	Y32F6A.5.1			FALSE
A_12_P106007	2.61142	down	-1.38483	Y32H12A.2.1	Y32H12A.2.1			FALSE
A_12_P105557	2.45472	down	-1.29556	Y34D9A.3a	Y34D9A.3a			FALSE
A_12_P102182	2.63284	down	-1.39662	Y37B11A.2	Y37B11A.2			FALSE
A_12_P120170	2.12572	down	-1.08795	Y37D8A.11.2	Y37D8A.11.2			FALSE
A_12_P119704	2.71274	down	-1.43975	Y37D8A.13	Y37D8A.13	Disintegrin [Y37D8A.13]		FALSE
A_12_P111773	4.00793	down	-2.00286	Y37D8A.19.2	Y37D8A.19.2			FALSE
A_12_P110046	2.39837	down	-1.26205	Y37D8A.25	Y37D8A.25			FALSE
A_12_P112517	2.76717	down	-1.46841	Y37D8A.9	Y37D8A.9			FALSE
A_12_P100569	2.2032	down	-1.1396	Y37E11AL.8	Y37E11AL.8			FALSE
A_12_P108045	2.83444	down	-1.50306	Y37E11AM.1	Y37E11AM.1			FALSE
A_12_P119410	2.28878	down	-1.19458	Y37E11B.3	Y37E11B.3			FALSE
A_12_P119960	2.08764	down	-1.06188	Y37E11B.4	Y37E11B.4	TATA binding protein associated factor [Y37E11B.4]		FALSE
A_12_P114496	2.32639	down	-1.21809	Y37E11B.6	Y37E11B.6			FALSE
A_12_P100808	2.52262	down	-1.33492	Y37H2A.7	Y37H2A.7			FALSE
A_12_P114732	2.54784	down	-1.34928	Y38A10A.7	Y38A10A.7			FALSE
A_12_P108593	2.2057	down	-1.14124	Y38A8.3	Y38A8.3			FALSE
A_12_P119963	5.25344	down	-2.39326	Y38E10A.3	Y38E10A.3			FALSE
A_12_P106209	8.57676	down	-3.10043	Y38E10A.5	Y38E10A.5			FALSE
A_12_P106445	2.31077	down	-1.20837	Y38F2AR.1	Y38F2AR.1			FALSE
A_12_P107533	2.0954	down	-1.06723	Y38H6C.1.2	Y38H6C.1.2			FALSE
A_12_P102416	3.2047	down	-1.68019	Y39A1A.12.1	Y39A1A.12.1	ATPases associated with various cellular activities (AAA) [Y39A1A.12.1]		FALSE
A_12_P104757	2.56589	down	-1.35946	Y39A1A.13	Y39A1A.13			FALSE
A_12_P112252	5.97897	down	-2.5799	Y39A1A.16	Y39A1A.16			FALSE
A_12_P112501	3.11454	down	-1.63902	Y39A1B.1	Y39A1B.1	Lectin C-type domain short and long forms, von Willebrand factor type A domain [Y39A1B.1]		FALSE
A_12_P113409	2.73179	down	-1.44985	Y39A3CR.7	Y39A3CR.7			FALSE
A_12_P116488	5.1707	down	-2.37036	Y39B6A.10	Y39B6A.10			FALSE
A_12_P116272	2.37401	down	-1.24733	Y39B6A.11	Y39B6A.11			FALSE
A_12_P114169	2.34007	down	-1.22655	Y39B6A.13	Y39B6A.13			FALSE
A_12_P110164	2.72052	down	-1.44388	Y39B6A.16	Y39B6A.16			FALSE
A_12_P118840	4.65902	down	-2.22003	Y39B6A.22	Y39B6A.22			FALSE
A_12_P100448	2.66989	down	-1.41678	Y39B6A.35	Y39B6A.35			FALSE
A_12_P109425	2.373	down	-1.24671	Y39B6A.37	Y39B6A.37			FALSE
A_12_P103835	2.24054	down	-1.16385	Y39B6A.39	Y39B6A.39			FALSE
A_12_P113957	3.31962	down	-1.73102	Y39B6A.40	Y39B6A.40			FALSE
A_12_P104036	2.31956	down	-1.21385	Y39B6A.43a	Y39B6A.43a			FALSE
A_12_P116236	2.72911	down	-1.44843	Y39C12A.8	Y39C12A.8			FALSE
A_12_P103173	2.52583	down	-1.33676	Y39E4B.2	Y39E4B.2			FALSE
A_12_P103229	3.56066	down	-1.83215	Y39E4B.5	Y39E4B.5			FALSE
A_12_P107557	2.6473	down	-1.40452	Y39G10AR.13	Y39G10AR.13			FALSE
A_12_P112895	2.20191	down	-1.13876	Y39G10AR.14.1	Y39G10AR.14.1			FALSE
A_12_P111413	2.4076	down	-1.2676	Y39G10AR.15	Y39G10AR.15			FALSE
A_12_P119760	2.23336	down	-1.15922	Y39G10AR.7	Y39G10AR.7			FALSE
A_12_P102035	2.40932	down	-1.26863	Y39G10AR.9	Y39G10AR.9			FALSE
A_12_P119766	4.3083	down	-2.10712	Y39G8B.2	Y39G8B.2			FALSE
A_12_P117919	2.16027	down	-1.11121	Y39H10A.3b.1	Y39H10A.3b.1			FALSE
A_12_P120316	2.17833	down	-1.12322	Y39H10A.7b	Y39H10A.7b			FALSE
A_12_P113946	2.40274	down	-1.26468	Y40B1A.1	Y40B1A.1			FALSE
A_12_P119454	2.71942	down	-1.4433	Y40B1B.8.2	Y40B1B.8.2			FALSE
A_12_P101022	7.64965	down	-2.93539	Y40H7A.10	Y40H7A.10	Cysteine protease [Y40H7A.10]		FALSE
A_12_P103025	2.56367	down	-1.35821	Y41C4A.14	Y41C4A.14			FALSE
A_12_P103454	7.42799	down	-2.89297	Y41C4A.16	Y41C4A.16	collagen [Y41C4A.16]		FALSE
A_12_P109593	3.47925	down	-1.79878	Y41D4B.10	Y41D4B.10			FALSE
A_12_P116169	2.56256	down	-1.35759	Y41D4B.19a	Y41D4B.19a			FALSE
A_12_P118647	2.40356	down	-1.26517	Y41D4B.19b	Y41D4B.19b			FALSE
A_12_P118869	2.57672	down	-1.36554	Y41D4B.4	Y41D4B.4			FALSE
A_12_P106292	2.58873	down	-1.37224	Y41E3.9	Y41E3.9			FALSE
A_12_P116971	2.13012	down	-1.09093	Y42H9AR.3	Y42H9AR.3			FALSE
A_12_P116494	2.20385	down	-1.14003	Y42H9AR.4	Y42H9AR.4			FALSE
A_12_P103859	2.50044	down	-1.32218	Y42H9B.3	Y42H9B.3			FALSE
A_12_P107363	2.51948	down	-1.33313	Y43B11AL.1	Y43B11AL.1			FALSE
A_12_P101355	2.38305	down	-1.25281	Y43D4A.3	Y43D4A.3			FALSE
A_12_P114640	3.00986	down	-1.58969	Y43E12A.1	Y43E12A.1	cyclin B [Y43E12A.1]		FALSE
A_12_P109345	2.23935	down	-1.16308	Y43F11A.3	Y43F11A.3			FALSE
A_12_P105617	2.8576	down	-1.5148	Y43F4B.9	Y43F4B.9			FALSE
A_12_P114878	2.71382	down	-1.44032	Y43F8C.12	Y43F8C.12	ABC transporter [Y43F8C.12]		FALSE
A_12_P113548	2.37076	down	-1.24535	Y43F8C.14	Y43F8C.14	PH (pleckstrin homology) domain [Y43F8C.14]		FALSE
A_12_P102324	3.75137	down	-1.90742	Y45F10A.2.1	Y45F10A.2.1	Pumilio-family RNA binding domains (aka PUM-HD, Pumilio homology domain) [Y45F10A.2.1]		FALSE
A_12_P100287	2.38549	down	-1.25429	Y45F10A.4	Y45F10A.4	AIR synthase related proteins [Y45F10A.4]		FALSE
A_12_P110765	9.63566	down	-3.26838	Y45F10C.2	Y45F10C.2			FALSE
A_12_P100739	3.38615	down	-1.75965	Y45F10C.3	Y45F10C.3			FALSE
A_12_P111398	2.26269	down	-1.17804	Y45F3A.9	Y45F3A.9	SpoU rRNA Methylase family [Y45F3A.9]		FALSE
A_12_P119498	3.24198	down	-1.69687	Y45G5AM.2	Y45G5AM.2			FALSE
A_12_P115855	4.24744	down	-2.08659	Y45G5AM.5	Y45G5AM.5			FALSE
A_12_P105801	2.4152	down	-1.27214	Y45G5AM.8	Y45G5AM.8			FALSE
A_12_P118010	2.26692	down	-1.18074	Y45G5AM.9a	Y45G5AM.9a			FALSE
A_12_P100843	4.60661	down	-2.20371	Y46B2A.1.1	Y46B2A.1.1			FALSE
A_12_P118857	4.82059	down	-2.26921	Y46C8AL.3	Y46C8AL.3			FALSE
A_12_P114458	3.66601	down	-1.87421	Y46E12BL.3	Y46E12BL.3			FALSE
A_12_P112366	3.01281	down	-1.59111	Y46G5A.24	Y46G5A.24			FALSE
A_12_P105614	7.45451	down	-2.89811	Y46G5A.8	Y46G5A.8			FALSE
A_12_P100252	2.69431	down	-1.42992	Y47D3A.14	Y47D3A.14			FALSE
A_12_P111422	2.41671	down	-1.27304	Y47D3A.27	Y47D3A.27			FALSE
A_12_P102310	2.56746	down	-1.36034	Y47D3A.28	Y47D3A.28			FALSE
A_12_P110370	2.2682	down	-1.18155	Y47D3A.29	Y47D3A.29	DNA polymerase alpha subunit [Y47D3A.29]		FALSE
A_12_P116921	2.28682	down	-1.19334	Y47D3A.4	Y47D3A.4			FALSE
A_12_P104299	7.7446	down	-2.95319	Y47D7A.1.1	Y47D7A.1.1			FALSE
A_12_P114809	3.59118	down	-1.84446	Y47D7A.8	Y47D7A.8			FALSE
A_12_P113159	2.14706	down	-1.10237	Y47G6A.1	Y47G6A.1			FALSE
A_12_P105516	2.39752	down	-1.26154	Y47G6A.15	Y47G6A.15			FALSE
A_12_P110419	3.32403	down	-1.73293	Y47G6A.2	Y47G6A.2			FALSE
A_12_P111104	2.58092	down	-1.36789	Y47G6A.24	Y47G6A.24			FALSE
A_12_P111965	2.4036	down	-1.2652	Y47G6A.25	Y47G6A.25			FALSE
A_12_P101307	2.94049	down	-1.55606	Y47G6A.28	Y47G6A.28			FALSE
A_12_P104952	2.71511	down	-1.44101	Y47G6A.4	Y47G6A.4			FALSE
A_12_P117331	2.1445	down	-1.10064	Y47G6A.6	Y47G6A.6			FALSE
A_12_P113300	3.69245	down	-1.88458	Y47G7B.2	Y47G7B.2			FALSE
A_12_P105521	6.82471	down	-2.77077	Y47H9C.1	Y47H9C.1			FALSE
A_12_P104061	2.58511	down	-1.37023	Y47H9C.11	Y47H9C.11			FALSE
A_12_P105057	2.5885	down	-1.37212	Y48A5A.1.2	Y48A5A.1.2			FALSE
A_12_P119822	2.37099	down	-1.24549	Y48A6B.11b	Y48A6B.11b			FALSE
A_12_P100446	2.40824	down	-1.26798	Y48A6C.1	Y48A6C.1			FALSE
A_12_P113576	2.71783	down	-1.44245	Y48A6C.3	Y48A6C.3	Zinc finger, C2H2 type (2 domains) [Y48A6C.3]		FALSE
A_12_P107511	2.64588	down	-1.40375	Y48B6A.10	Y48B6A.10			FALSE
A_12_P110924	2.50394	down	-1.3242	Y48B6A.13b	Y48B6A.13b			FALSE
A_12_P102357	2.9903	down	-1.58029	Y48C3A.12.1	Y48C3A.12.1			FALSE
A_12_P108246	2.17671	down	-1.12215	Y48C3A.12.1	Y48C3A.12.1			FALSE
A_12_P103064	2.30962	down	-1.20766	Y48C3A.18	Y48C3A.18			FALSE
A_12_P111085	2.19181	down	-1.13212	Y48E1B.7	Y48E1B.7	Zinc finger, C2H2 type [Y48E1B.7]		FALSE
A_12_P117406	2.45273	down	-1.29439	Y48G10A.2	Y48G10A.2			FALSE
A_12_P120092	2.60725	down	-1.38253	Y48G10A.4	Y48G10A.4			FALSE
A_12_P119596	3.64199	down	-1.86473	Y48G1A.2	Y48G1A.2			FALSE
A_12_P104008	2.15867	down	-1.11014	Y48G1A.5.2	Y48G1A.5.2	importin beta, nuclear transport factor [Y48G1A.5.2]		FALSE
A_12_P112503	3.32793	down	-1.73462	Y48G1A.6	Y48G1A.6			FALSE
A_12_P115769	2.46475	down	-1.30144	Y48G1BL.1	Y48G1BL.1			FALSE
A_12_P104582	3.07076	down	-1.6186	Y48G1BL.3	Y48G1BL.3			FALSE
A_12_P118295	3.36953	down	-1.75255	Y48G1BM.1	Y48G1BM.1			FALSE
A_12_P117902	2.36596	down	-1.24242	Y48G1C.1	Y48G1C.1			FALSE
A_12_P111141	2.88714	down	-1.52964	Y48G1C.7	Y48G1C.7			FALSE
A_12_P107863	2.97492	down	-1.57285	Y48G8AL.10	Y48G8AL.10			FALSE
A_12_P101182	2.42828	down	-1.27993	Y48G8AL.7	Y48G8AL.7			FALSE
A_12_P118248	2.80554	down	-1.48828	Y48G9A.11	Y48G9A.11			FALSE
A_12_P114148	2.18512	down	-1.12771	Y49A3A.3	Y49A3A.3			FALSE
A_12_P104491	2.73015	down	-1.44898	Y49E10.14	Y49E10.14	Zinc finger C-x8-C-x5-C-x3-H type (and similar). [Y49E10.14]		FALSE
A_12_P116312	2.63709	down	-1.39895	Y49E10.18	Y49E10.18			FALSE
A_12_P108083	2.19803	down	-1.13621	Y49E10.19	Y49E10.19	PH (pleckstrin homology) domain [Y49E10.19]		FALSE
A_12_P117586	3.89065	down	-1.96001	Y49E10.22	Y49E10.22			FALSE
A_12_P117860	2.55245	down	-1.35188	Y49E10.3a	Y49E10.3a	Ser/Thr protein phosphatase [Y49E10.3a]		FALSE
A_12_P117570	9.04885	down	-3.17773	Y49F6A.4	Y49F6A.4	transposase [Y49F6A.4]		FALSE
A_12_P103682	2.40161	down	-1.264	Y49F6B.4	Y49F6B.4			FALSE
A_12_P119530	2.67182	down	-1.41782	Y49F6B.9	Y49F6B.9			FALSE
A_12_P118455	6.0766	down	-2.60326	Y49F6C.3	Y49F6C.3			FALSE
A_12_P101288	2.32197	down	-1.21535	Y49F6C.4	Y49F6C.4			FALSE
A_12_P113166	5.41374	down	-2.43663	Y49F6C.8	Y49F6C.8			FALSE
A_12_P117436	5.19045	down	-2.37586	Y4C6A.3	Y4C6A.3	zinc finger protein [Y4C6A.3]		FALSE
A_12_P115517	3.2112	down	-1.68311	Y4C6B.1	Y4C6B.1			FALSE
A_12_P107683	2.13471	down	-1.09404	Y4C6B.5	Y4C6B.5			FALSE
A_12_P118154	2.49444	down	-1.31872	Y50D4A.1.2	Y50D4A.1.2			FALSE
A_12_P116387	3.97286	down	-1.99018	Y50D4B.2	Y50D4B.2			FALSE
A_12_P100601	2.39873	down	-1.26227	Y50D4C.4	Y50D4C.4			FALSE
A_12_P115781	3.34931	down	-1.74386	Y50D4C.6	Y50D4C.6			FALSE
A_12_P101992	2.2992	down	-1.20113	Y50E8A.4a	Y50E8A.4a			FALSE
A_12_P110057	11.7976	down	-3.56042	Y51B9A.4	Y51B9A.4			FALSE
A_12_P100922	4.08495	down	-2.03032	Y51F10.2	Y51F10.2			FALSE
A_12_P106565	2.77722	down	-1.47364	Y51F10.5.2	Y51F10.5.2			FALSE
A_12_P114874	2.68729	down	-1.42615	Y51H1A.5.3	Y51H1A.5.3	Histone deacetylase family [Y51H1A.5.3]		FALSE
A_12_P100025	2.37691	down	-1.24908	Y51H1A.7	Y51H1A.7			FALSE
A_12_P108776	3.70407	down	-1.88911	Y51H7BM.1.1	Y51H7BM.1.1			FALSE
A_12_P119554	3.5765	down	-1.83855	Y51H7C.3	Y51H7C.3			FALSE
A_12_P118997	2.7316	down	-1.44974	Y51H7C.7	Y51H7C.7			FALSE
A_12_P106620	2.82826	down	-1.49991	Y52B11A.2a	Y52B11A.2a	Uncharacterized protein family UPF0029 [Y52B11A.2a]		FALSE
A_12_P103453	2.7128	down	-1.43978	Y52B11A.8	Y52B11A.8			FALSE
A_12_P115716	2.78412	down	-1.47722	Y52E8A.2	Y52E8A.2			FALSE
A_12_P104774	2.6931	down	-1.42927	Y53C10A.6	Y53C10A.6			FALSE
A_12_P102029	2.633	down	-1.39671	Y53C12A.1	Y53C12A.1	serine/threonine kinase [Y53C12A.1]		FALSE
A_12_P100451	4.07742	down	-2.02766	Y53C12A.6	Y53C12A.6			FALSE
A_12_P114811	2.49869	down	-1.32117	Y53C12B.3a	Y53C12B.3a			FALSE
A_12_P104303	2.95707	down	-1.56417	Y53C12B.3b	Y53C12B.3b			FALSE
A_12_P114945	10.3905	down	-3.37719	Y53G8AM.5	Y53G8AM.5			FALSE
A_12_P116311	2.57473	down	-1.36442	Y53H1A.2	Y53H1A.2			FALSE
A_12_P112182	2.39863	down	-1.26221	Y54E10A.12	Y54E10A.12			FALSE
A_12_P102676	2.89168	down	-1.53191	Y54E10A.15b	Y54E10A.15b			FALSE
A_12_P118769	2.45242	down	-1.29421	Y54E10A.15b	Y54E10A.15b			FALSE
A_12_P102212	2.5649	down	-1.3589	Y54E10A.6	Y54E10A.6			FALSE
A_12_P105385	2.75092	down	-1.45992	Y54E10BR.2	Y54E10BR.2			FALSE
A_12_P114335	2.39995	down	-1.26301	Y54E10BR.8	Y54E10BR.8			FALSE
A_12_P110781	2.74853	down	-1.45866	Y54E2A.2.2	Y54E2A.2.2			FALSE
A_12_P104886	2.84887	down	-1.51039	Y54F10AL.2b	Y54F10AL.2b			FALSE
A_12_P113877	3.52567	down	-1.8179	Y54F10AM.11	Y54F10AM.11			FALSE
A_12_P114631	2.56521	down	-1.35908	Y54G11A.10	Y54G11A.10	PDZ domain (Also known as DHR or GLGF). [Y54G11A.10]		FALSE
A_12_P112694	2.31117	down	-1.20862	Y54G11A.2	Y54G11A.2			FALSE
A_12_P111663	2.42371	down	-1.27722	Y54G11A.3.1	Y54G11A.3.1	DEAD/DEAH box helicase ; Helicases conserved C-terminal domain [Y54G11A.3.1]		FALSE
A_12_P113249	2.55483	down	-1.35323	Y54G2A.22	Y54G2A.22			FALSE
A_12_P114126	4.86773	down	-2.28325	Y54G2A.36	Y54G2A.36			FALSE
A_12_P109245	2.02823	down	-1.02022	Y54G2A.5a.2	Y54G2A.5a.2			FALSE
A_12_P116155	2.53138	down	-1.33992	Y54G9A.5	Y54G9A.5			FALSE
A_12_P116335	2.07526	down	-1.05329	Y55D9A.2a	Y55D9A.2a			FALSE
A_12_P103755	2.2656	down	-1.17989	Y55F3AM.12	Y55F3AM.12			FALSE
A_12_P100211	2.17186	down	-1.11893	Y55F3BL.1	Y55F3BL.1			FALSE
A_12_P104963	2.69966	down	-1.43278	Y56A3A.14	Y56A3A.14			FALSE
A_12_P104909	3.46254	down	-1.79183	Y56A3A.15	Y56A3A.15			FALSE
A_12_P108168	2.19692	down	-1.13548	Y56A3A.20.1	Y56A3A.20.1			FALSE
A_12_P107401	4.20528	down	-2.0722	Y57A10A.1	Y57A10A.1			FALSE
A_12_P103102	2.4458	down	-1.29031	Y57A10A.13	Y57A10A.13			FALSE
A_12_P108006	2.31896	down	-1.21348	Y57A10A.15	Y57A10A.15			FALSE
A_12_P117826	2.59556	down	-1.37605	Y57A10A.19	Y57A10A.19			FALSE
A_12_P104854	2.89533	down	-1.53373	Y57A10A.21	Y57A10A.21			FALSE
A_12_P104926	2.43886	down	-1.28621	Y57A10A.25	Y57A10A.25			FALSE
A_12_P117766	2.08318	down	-1.05878	Y57A10A.3	Y57A10A.3			FALSE
A_12_P103967	2.16103	down	-1.11172	Y57A10A.32	Y57A10A.32			FALSE
A_12_P112174	2.77973	down	-1.47494	Y57A10A.4	Y57A10A.4			FALSE
A_12_P104956	3.17399	down	-1.6663	Y57A10A.5	Y57A10A.5			FALSE
A_12_P115958	2.46789	down	-1.30328	Y57A10A.6	Y57A10A.6			FALSE
A_12_P115890	2.65058	down	-1.40631	Y57A10A.7	Y57A10A.7			FALSE
A_12_P111975	2.40046	down	-1.26331	Y57A10A.8	Y57A10A.8			FALSE
A_12_P110835	7.9079	down	-2.9833	Y57A10B.6	Y57A10B.6			FALSE
A_12_P116924	8.08819	down	-3.01582	Y57G11B.5	Y57G11B.5			FALSE
A_12_P104525	2.32314	down	-1.21607	Y57G11C.25	Y57G11C.25	Zinc finger C-x8-C-x5-C-x3-H type (and similar). (2 domains) [Y57G11C.25]		FALSE
A_12_P110111	11.656	down	-3.543	Y57G7A.2	Y57G7A.2			FALSE
A_12_P103863	2.09917	down	-1.06982	Y59A8A.1	Y59A8A.1			FALSE
A_12_P111957	2.30123	down	-1.20241	Y59A8A.2	Y59A8A.2			FALSE
A_12_P114461	2.76485	down	-1.4672	Y59A8B.12	Y59A8B.12			FALSE
A_12_P101895	2.37522	down	-1.24806	Y5F2A.4	Y5F2A.4	Zinc finger, C2H2 type (7 domains) [Y5F2A.4]		FALSE
A_12_P115984	2.35116	down	-1.23337	Y5H2B.2b	Y5H2B.2b			FALSE
A_12_P110675	2.46964	down	-1.3043	Y60A3A.18	Y60A3A.18			FALSE
A_12_P111202	3.79576	down	-1.92439	Y62E10A.14	Y62E10A.14			FALSE
A_12_P111066	3.81692	down	-1.93241	Y62E10A.15	Y62E10A.15	cytochrome P450 [Y62E10A.15]		FALSE
A_12_P103714	6.90928	down	-2.78854	Y62E10A.17	Y62E10A.17			FALSE
A_12_P101649	2.61805	down	-1.3885	Y62E10A.4	Y62E10A.4			FALSE
A_12_P101536	2.11286	down	-1.0792	Y62E10A.6	Y62E10A.6			FALSE
A_12_P114490	2.45391	down	-1.29509	Y62F5A.1b	Y62F5A.1b			FALSE
A_12_P110171	2.4615	down	-1.29954	Y62F5A.1b	Y62F5A.1b			FALSE
A_12_P107510	3.97647	down	-1.99149	Y62H9A.3	Y62H9A.3			FALSE
A_12_P103357	3.23177	down	-1.69233	Y62H9A.4	Y62H9A.4			FALSE
A_12_P113815	7.03585	down	-2.81473	Y62H9A.5	Y62H9A.5			FALSE
A_12_P119436	6.71441	down	-2.74726	Y62H9A.6	Y62H9A.6			FALSE
A_12_P109719	2.36477	down	-1.2417	Y63D3A.2	Y63D3A.2			FALSE
A_12_P118873	2.23767	down	-1.16199	Y63D3A.4	Y63D3A.4			FALSE
A_12_P107218	2.69237	down	-1.42888	Y65B4A.4	Y65B4A.4			FALSE
A_12_P107781	2.55816	down	-1.35511	Y65B4A.6	Y65B4A.6			FALSE
A_12_P114944	2.63221	down	-1.39628	Y65B4BL.2.2	Y65B4BL.2.2			FALSE
A_12_P117178	3.23464	down	-1.69361	Y65B4BL.3	Y65B4BL.3			FALSE
A_12_P120252	2.3697	down	-1.2447	Y65B4BL.4	Y65B4BL.4			FALSE
A_12_P119059	2.87721	down	-1.52467	Y65B4BR.8	Y65B4BR.8			FALSE
A_12_P108667	2.36009	down	-1.23884	Y66A7A.5	Y66A7A.5			FALSE
A_12_P105955	3.27069	down	-1.7096	Y66D12A.6	Y66D12A.6			FALSE
A_12_P106845	2.39881	down	-1.26232	Y66D12A.7	Y66D12A.7			FALSE
A_12_P120090	2.59545	down	-1.37598	Y66D12A.8	Y66D12A.8			FALSE
A_12_P110700	6.52663	down	-2.70634	Y67A10A.4	Y67A10A.4			FALSE
A_12_P118858	2.16801	down	-1.11637	Y67D2.2.1	Y67D2.2.1			FALSE
A_12_P108152	2.10666	down	-1.07496	Y67D2.6	Y67D2.6			FALSE
A_12_P119341	2.95724	down	-1.56425	Y67D8C.3b	Y67D8C.3b			FALSE
A_12_P119418	2.20599	down	-1.14143	Y67H2A.1.3	Y67H2A.1.3			FALSE
A_12_P113695	2.47433	down	-1.30704	Y67H2A.10	Y67H2A.10			FALSE
A_12_P114527	3.15388	down	-1.65713	Y69A2AR.13	Y69A2AR.13			FALSE
A_12_P109957	3.09677	down	-1.63076	Y69A2AR.1c	Y69A2AR.1c			FALSE
A_12_P108488	2.93458	down	-1.55316	Y69A2AR.21	Y69A2AR.21			FALSE
A_12_P100671	3.37835	down	-1.75632	Y69A2AR.30b	Y69A2AR.30b			FALSE
A_12_P106149	2.33542	down	-1.22368	Y69H2.14.2	Y69H2.14.2			FALSE
A_12_P117366	3.03842	down	-1.60332	Y69H2.3d.2	Y69H2.3d.2			FALSE
A_12_P116123	2.12689	down	-1.08875	Y6D1A.1	Y6D1A.1			FALSE
A_12_P104968	9.78383	down	-3.2904	Y6G8.3	Y6G8.3	Zinc finger, C2H2 type (2 domains) [Y6G8.3]		FALSE
A_12_P108215	3.70871	down	-1.89092	Y71A12B.11	Y71A12B.11			FALSE
A_12_P103336	3.28165	down	-1.71442	Y71F9AL.1	Y71F9AL.1			FALSE
A_12_P102641	2.29413	down	-1.19795	Y71F9AL.6	Y71F9AL.6			FALSE
A_12_P115379	2.71731	down	-1.44218	Y71F9AR.3	Y71F9AR.3			FALSE
A_12_P112156	2.08813	down	-1.06221	Y71H2AM.17	Y71H2AM.17			FALSE
A_12_P105545	2.05782	down	-1.04112	Y71H2AM.3	Y71H2AM.3			FALSE
A_12_P102319	3.40237	down	-1.76654	Y71H2AM.7	Y71H2AM.7			FALSE
A_12_P107443	2.56712	down	-1.36015	Y71H2AR.3.2	Y71H2AR.3.2			FALSE
A_12_P107869	2.21068	down	-1.14449	Y71H2B.11	Y71H2B.11			FALSE
A_12_P113131	3.21346	down	-1.68413	Y71H2B.2	Y71H2B.2			FALSE
A_12_P111619	2.39518	down	-1.26013	Y71H2B.3	Y71H2B.3			FALSE
A_12_P114222	2.83651	down	-1.50412	Y73B3A.16	Y73B3A.16	protein kinase [C16A11.3]		FALSE
A_12_P108679	2.78041	down	-1.4753	Y73B3A.21	Y73B3A.21			FALSE
A_12_P110299	2.13958	down	-1.09733	Y73B3A.9	Y73B3A.9			FALSE
A_12_P106218	2.47885	down	-1.30967	Y73B6A.5b	Y73B6A.5b			FALSE
A_12_P104372	2.62571	down	-1.39271	Y73B6BL.14	Y73B6BL.14			FALSE
A_12_P104319	2.56132	down	-1.35689	Y73B6BL.23	Y73B6BL.23			FALSE
A_12_P106745	2.54775	down	-1.34923	Y73B6BL.29	Y73B6BL.29			FALSE
A_12_P109969	2.99301	down	-1.5816	Y73B6BL.3	Y73B6BL.3			FALSE
A_12_P111329	3.0358	down	-1.60208	Y73B6BL.38	Y73B6BL.38			FALSE
A_12_P106850	3.31119	down	-1.72735	Y73C8C.8	Y73C8C.8			FALSE
A_12_P115007	2.40303	down	-1.26485	Y73F8A.25b	Y73F8A.25b			FALSE
A_12_P107027	2.52495	down	-1.33626	Y73F8A.34.1	Y73F8A.34.1			FALSE
A_12_P116870	2.76639	down	-1.46801	Y74C9A.4a	Y74C9A.4a	DNA-binding protein [Y74C9A.4a]		FALSE
A_12_P119452	3.02145	down	-1.59524	Y75B12B.1	Y75B12B.1			FALSE
A_12_P111074	3.74406	down	-1.9046	Y75B8A.18	Y75B8A.18			FALSE
A_12_P112315	2.23186	down	-1.15825	Y75B8A.22	Y75B8A.22			FALSE
A_12_P111145	5.66186	down	-2.50128	Y75D11A.2	Y75D11A.2			FALSE
A_12_P102624	7.60605	down	-2.92715	Y75D11A.3	Y75D11A.3			FALSE
A_12_P109942	2.69409	down	-1.4298	Y76B12C.6b	Y76B12C.6b			FALSE
A_12_P110546	2.27704	down	-1.18716	Y77E11A.15.1	Y77E11A.15.1			FALSE
A_12_P115005	5.45013	down	-2.44629	Y81B9A.2	Y81B9A.2			FALSE
A_12_P103613	3.04446	down	-1.60619	Y82E9BR.17a	Y82E9BR.17a			FALSE
A_12_P103518	2.92089	down	-1.54641	Y87G2A.1	Y87G2A.1			FALSE
A_12_P109329	2.11504	down	-1.08068	Y87G2A.11	Y87G2A.11			FALSE
A_12_P101011	2.22348	down	-1.15282	Y87G2A.18	Y87G2A.18			FALSE
A_12_P112981	2.69185	down	-1.4286	Y92C3B.1	Y92C3B.1			FALSE
A_12_P103495	2.85502	down	-1.5135	Y97E10AR.3	Y97E10AR.3			FALSE
A_12_P118301	2.68896	down	-1.42705	Y97E10AR.4.1	Y97E10AR.4.1			FALSE
A_12_P112904	2.77275	down	-1.47132	Y9D1A.1	Y9D1A.1			FALSE
A_12_P103496	2.25161	down	-1.17096	ZC155.4	ZC155.4			FALSE
A_12_P118003	2.14454	down	-1.10067	ZC168.3	ZC168.3			FALSE
A_12_P114559	3.1012	down	-1.63283	ZC168.4.4	ZC168.4.4	cyclin [ZC168.4.4]		FALSE
A_12_P100521	3.56464	down	-1.83376	ZC204.7	ZC204.7			FALSE
A_12_P109770	3.22646	down	-1.68995	ZC302.2	ZC302.2	guanine nucleotide binding protein [ZC302.2]		FALSE
A_12_P118509	7.16036	down	-2.84003	ZC308.4	ZC308.4			FALSE
A_12_P109728	2.23965	down	-1.16327	ZC328.4	ZC328.4			FALSE
A_12_P114464	4.91206	down	-2.29633	ZC373.2	ZC373.2			FALSE
A_12_P109759	3.55769	down	-1.83094	ZC376.4	ZC376.4	Homeobox domain [ZC376.4]		FALSE
A_12_P107012	2.65892	down	-1.41084	ZC376.5	ZC376.5	N2,N2-dimethylguanosine tRNA methyltransferase [ZC376.5]		FALSE
A_12_P116373	2.39356	down	-1.25916	ZC395.5	ZC395.5			FALSE
A_12_P108237	2.30359	down	-1.20389	ZC395.6	ZC395.6	tRNA isopentenyltransferase [ZC395.6]		FALSE
A_12_P100105	3.31848	down	-1.73052	ZC404.13	ZC404.13			FALSE
A_12_P119342	3.99855	down	-1.99948	ZC404.8	ZC404.8	RNA-binding protein [ZC404.8]		FALSE
A_12_P116805	2.1801	down	-1.12439	ZC410.3	ZC410.3	Man(9)-alpha-mannosidase [ZC410.3]		FALSE
A_12_P116400	2.66501	down	-1.41414	ZC434.4	ZC434.4			FALSE
A_12_P105343	2.15384	down	-1.10691	ZC477.5	ZC477.5			FALSE
A_12_P107973	2.25496	down	-1.1731	ZC504.3	ZC504.3	serine/threonine kinase (CDC2/CDKX subfamily) [ZC504.3]		FALSE
A_12_P117823	2.69045	down	-1.42785	ZC513.4	ZC513.4	valyl-tRNA synthetase [ZC513.4]		FALSE
A_12_P101631	2.62678	down	-1.39329	ZC513.5	ZC513.5			FALSE
A_12_P114018	3.8926	down	-1.96073	ZC513.6	ZC513.6	zinc finger protein [ZC513.6]		FALSE
A_12_P112554	4.19007	down	-2.06697	ZC53.7	ZC53.7			FALSE
A_12_P114397	4.55487	down	-2.18741	ZK1053.4	ZK1053.4			FALSE
A_12_P104297	2.4274	down	-1.27941	ZK1058.5	ZK1058.5			FALSE
A_12_P115807	3.11485	down	-1.63916	ZK1098.3	ZK1098.3	ribonuclease D [ZK1098.3]		FALSE
A_12_P114580	2.20549	down	-1.1411	ZK1098.8	ZK1098.8	ribonuclease D [ZK1098.8]		FALSE
A_12_P109970	2.28993	down	-1.1953	ZK1127.11	ZK1127.11	recombiation protein [ZK1127.11]		FALSE
A_12_P120319	2.44692	down	-1.29097	ZK1127.3	ZK1127.3			FALSE
A_12_P113477	2.252	down	-1.17121	ZK1127.9e.2	ZK1127.9e.2			FALSE
A_12_P102529	2.52141	down	-1.33423	ZK1128.2a	ZK1128.2a			FALSE
A_12_P106626	2.50878	down	-1.32699	ZK1193.1a	ZK1193.1a	cuticular collagen [ZK1193.1a]		FALSE
A_12_P114585	2.44989	down	-1.29272	ZK1193.2	ZK1193.2			FALSE
A_12_P100896	2.14944	down	-1.10396	ZK1236.1	ZK1236.1	homology with E.coli lepA protein [ZK1236.1]		FALSE
A_12_P102262	2.21608	down	-1.14801	ZK1248.11.1	ZK1248.11.1			FALSE
A_12_P107608	2.14499	down	-1.10097	ZK1248.15	ZK1248.15			FALSE
A_12_P118428	3.37063	down	-1.75302	ZK1251.2	ZK1251.2			FALSE
A_12_P101749	2.59267	down	-1.37444	ZK1251.7	ZK1251.7			FALSE
A_12_P108836	2.19283	down	-1.13279	ZK1251.9.2	ZK1251.9.2			FALSE
A_12_P106751	2.75456	down	-1.46182	ZK1320.12b	ZK1320.12b			FALSE
A_12_P105921	3.11532	down	-1.63938	ZK1320.7	ZK1320.7	single ankyrin motif [ZK1320.7]		FALSE
A_12_P103125	2.34275	down	-1.22821	ZK154.5	ZK154.5			FALSE
A_12_P100467	2.94238	down	-1.55698	ZK154.7	ZK154.7	metalloprotease [ZK154.7]		FALSE
A_12_P109559	10.0321	down	-3.32656	ZK177.1	ZK177.1			FALSE
A_12_P105421	2.43117	down	-1.28165	ZK177.4a.2	ZK177.4a.2			FALSE
A_12_P119484	2.41889	down	-1.27435	ZK177.6.1	ZK177.6.1	CDC20 [ZK177.6.1]		FALSE
A_12_P118651	2.08743	down	-1.06173	ZK177.8b	ZK177.8b			FALSE
A_12_P117557	2.04798	down	-1.0342	ZK20.4	ZK20.4			FALSE
A_12_P108782	2.10544	down	-1.07412	ZK228.3	ZK228.3			FALSE
A_12_P112804	2.87229	down	-1.5222	ZK287.7	ZK287.7			FALSE
A_12_P110283	3.96777	down	-1.98833	ZK328.4	ZK328.4			FALSE
A_12_P108296	2.15179	down	-1.10554	ZK328.5a.2	ZK328.5a.2	nucleoporin [ZK328.5a.2]		FALSE
A_12_P108274	2.30461	down	-1.20452	ZK353.7.2	ZK353.7.2			FALSE
A_12_P105707	2.26087	down	-1.17688	ZK353.9.1	ZK353.9.1			FALSE
A_12_P112813	2.09801	down	-1.06902	ZK381.1	ZK381.1			FALSE
A_12_P112708	2.14614	down	-1.10174	ZK381.4.2	ZK381.4.2			FALSE
A_12_P102091	3.55069	down	-1.8281	ZK384.2	ZK384.2	SCP-like extracellular Proteins (2 domains) [ZK384.2]		FALSE
A_12_P109152	2.22133	down	-1.15143	ZK455.4.3	ZK455.4.3	sphingomyelin phosphodiesterase [ZK455.4.3]		FALSE
A_12_P112272	4.04438	down	-2.01592	ZK546.11	ZK546.11	glutathione S-transferase [ZK546.11]		FALSE
A_12_P109644	5.47648	down	-2.45325	ZK546.15	ZK546.15	Plasminogen [ZK546.15]		FALSE
A_12_P117659	2.04658	down	-1.03321	ZK546.2a	ZK546.2a	Adenylate cyclase [ZK546.2a]		FALSE
A_12_P116124	2.34179	down	-1.22761	ZK546.5	ZK546.5	Zinc finger protein [ZK546.5]		FALSE
A_12_P102567	3.00998	down	-1.58975	ZK550.4	ZK550.4			FALSE
A_12_P111001	5.47466	down	-2.45277	ZK6.3	ZK6.3			FALSE
A_12_P107172	15.8086	down	-3.98264	ZK6.7b	ZK6.7b	lipase [ZK6.7a]		FALSE
A_12_P108449	2.42255	down	-1.27653	ZK616.2	ZK616.2			FALSE
A_12_P120005	2.81897	down	-1.49517	ZK616.3	ZK616.3			FALSE
A_12_P112649	2.22026	down	-1.15073	ZK616.4.2	ZK616.4.2			FALSE
A_12_P113693	2.44413	down	-1.28932	ZK616.5	ZK616.5			FALSE
A_12_P101162	2.42412	down	-1.27746	ZK632.1.3	ZK632.1.3	Mcm2/3 [ZK632.1.3]		FALSE
A_12_P117712	2.35666	down	-1.23674	ZK632.11.2	ZK632.11.2			FALSE
A_12_P106479	2.28608	down	-1.19287	ZK632.13	ZK632.13			FALSE
A_12_P120107	2.42728	down	-1.27934	ZK632.14	ZK632.14			FALSE
A_12_P109941	6.3172	down	-2.65928	ZK637.11	ZK637.11	CDC25/string [ZK637.11]		FALSE
A_12_P110436	7.77438	down	-2.95873	ZK637.13.2	ZK637.13.2	Globin [ZK637.13.2]		FALSE
A_12_P103407	3.10602	down	-1.63507	ZK637.9	ZK637.9			FALSE
A_12_P113752	3.64695	down	-1.86669	ZK643.2	ZK643.2	DCMP Deaminase [ZK643.2]		FALSE
A_12_P113142	2.06077	down	-1.04318	ZK643.5.2	ZK643.5.2			FALSE
A_12_P118408	2.22419	down	-1.15328	ZK652.10	ZK652.10			FALSE
A_12_P109686	2.28783	down	-1.19398	ZK662.4.2	ZK662.4.2	LIN-15B protein [ZK662.4.2]		FALSE
A_12_P107188	2.53894	down	-1.34423	ZK673.1	ZK673.1			FALSE
A_12_P108101	4.47647	down	-2.16236	ZK673.10	ZK673.10			FALSE
A_12_P102004	2.69666	down	-1.43117	ZK673.3	ZK673.3			FALSE
A_12_P119959	2.36808	down	-1.24372	ZK673.9	ZK673.9	Lectin C-type domain short and long forms, von Willebrand factor type A domain [ZK673.9]		FALSE
A_12_P117332	3.12684	down	-1.64471	ZK678.1	ZK678.1	LIN-15A protein [ZK678.1]		FALSE
A_12_P117901	3.65591	down	-1.87023	ZK792.2.1	ZK792.2.1	Ogre family [ZK792.2.1]		FALSE
A_12_P117633	2.18727	down	-1.12913	ZK795.3	ZK795.3			FALSE
A_12_P107086	2.28332	down	-1.19113	ZK809.2	ZK809.2			FALSE
A_12_P115272	2.2876	down	-1.19384	ZK809.5a	ZK809.5a			FALSE
A_12_P118220	6.65927	down	-2.73536	ZK813.1.1	ZK813.1.1			FALSE
A_12_P108047	9.18209	down	-3.19882	ZK813.2	ZK813.2			FALSE
A_12_P105000	2.60478	down	-1.38116	ZK816.5	ZK816.5	short-chain alcohol dehydrogenase [ZK816.5]		FALSE
A_12_P114551	5.31101	down	-2.40899	ZK829.5	ZK829.5			FALSE
A_12_P106735	7.69316	down	-2.94358	ZK829.9	ZK829.9	glucose transporter [ZK829.9]		FALSE
A_12_P108637	2.33095	down	-1.22092	ZK856.11	ZK856.11			FALSE
A_12_P100352	3.37671	down	-1.75562	ZK856.12	ZK856.12			FALSE
A_12_P100136	2.1264	down	-1.08841	ZK856.13	ZK856.13	transcription factor [ZK856.13]		FALSE
A_12_P110732	3.58808	down	-1.84321	ZK858.3	ZK858.3	lectin [ZK858.3]		FALSE
A_12_P117421	2.40656	down	-1.26697	ZK858.7	ZK858.7			FALSE
A_12_P110159	2.13464	down	-1.094	ZK863.4	ZK863.4			FALSE
A_12_P111293	4.31405	down	-2.10904	ZK892.6	ZK892.6			FALSE
A_12_P117387	2.96731	down	-1.56916	ZK909.4	ZK909.4	albumin D-binding protein like [ZK909.4]		FALSE
A_12_P118933	3.36662	down	-1.7513	ZK945.4	ZK945.4			FALSE
A_12_P101201	2.6679	down	-1.4157	ZK945.5	ZK945.5	ARD1 [ZK945.5]		FALSE
A_12_P105671	3.19399	down	-1.67536	ZK973.1	ZK973.1			FALSE
A_12_P104707	2.48186	down	-1.31142	ZK973.11	ZK973.11	thioredoxin [ZK973.11]		FALSE
